# Supplementary material for: Preliminary Metabolomic Analysis: Serum Metabolomic Dynamics During Estrus Synchronization in Kazakh Mares
Source: Animals (Basel). 2026 Jul 17;16(14):2222. doi: 10.3390/ani16142222 (PMC13403378; doi:10.3390/ani16142222)
Supplement: Supplementary file 1 [file animals-16-02222-s001.zip › Supplementary Table S1.xlsx]

## Sheet: all.oplsda.para
pair	pre	R2X(cum)	R2Y(cum)	Q2(cum)		group	up	down
M1-vs-M3.POS	1+2	0.485	0.997	0.663		M1-vs-M3.POS	16	21
M1-vs-M3.NEG	1+2	0.545	0.995	0.72		M1-vs-M3.NEG	17	30
M1-vs-P.POS	1+1	0.387	0.981	0.492		M3-vs-P.POS	53	16
M1-vs-P.NEG	1+2	0.511	0.992	0.564		M3-vs-P.NEG	39	24
M1-vs-L.POS	1+1	0.387	0.977	0.52		P-vs-L.POS	16	49
M1-vs-L.NEG	1+2	0.461	0.994	0.717		P-vs-L.NEG	13	48
M3-vs-P.POS	1+2	0.482	0.997	0.617
M3-vs-P.NEG	1+2	0.496	0.982	0.378
M3-vs-H.POS	1+2	0.478	0.999	0.731
M3-vs-H.NEG	1+2	0.504	0.993	0.578
M3-vs-L.POS	1+1	0.187	0.99	0.0927
M3-vs-L.NEG	1+1	0.327	0.923	0.407
P-vs-L.POS	1+2	0.479	0.997	0.415
P-vs-L.NEG	1+2	0.458	0.992	0.447
