# Supplementary material for: Preliminary Metabolomic Analysis: Serum Metabolomic Dynamics During Estrus Synchronization in Kazakh Mares
Source: Animals (Basel). 2026 Jul 17;16(14):2222. doi: 10.3390/ani16142222 (PMC13403378; doi:10.3390/ani16142222)
Supplement: Supplementary file 1 [file animals-16-02222-s001.zip › Supplementary Table S2.xlsx]

## Sheet: all.path
KEGG_A_class	KEGG_B_class	Pathway	Count (364)	Pathway ID	Metabolites	C_IDs
Metabolism	Global and overview maps	Metabolic pathways	247	ko01100	M865T35_pos_POS;M146T397_pos_POS;M301T227_pos_POS;M165T30_pos_POS;M273T294_pos_POS;M86T107_pos_POS;M149T255_1_pos_POS;M757T170_pos_POS;M153T327_pos_POS;M124T11_pos_POS;M137T47_pos_POS;M759T171_1_pos_POS;M170T588_pos_POS;M283T68_pos_POS;M922T37_2_pos_POS;M137T235_pos_POS;M148T236_pos_POS;M144T258_pos_POS;M110T26_pos_POS;M365T417_pos_POS;M606T434_pos_POS;M417T449_pos_POS;M128T99_pos_POS;M173T265_2_…	C06125+C01181+C00831+C14153+C00951+C00334+C00989+C00157+C05843+C01152+C02918+C00157+C01152+C05297+C00239+C05512+C05653+C00956+C01987+C00745+C02465+C01060+C01035+C04295+C03917+C03594+C05455+C11983+C00147+C00212+C16753+C00041+C00280+C00062+C03406+C00556+C00719+C00576+C01673+C00187+C00114+C00114+C00399+C00590+C00300+C00791+C00475+C01909+C00133+C04666+C01243+C04062+C00078+C00148+C00183+C09668+C00025+…
Metabolism	Global and overview maps	Biosynthesis of secondary metabolites	111	ko01110	M301T227_pos_POS;M165T30_pos_POS;M757T170_pos_POS;M759T171_1_pos_POS;M144T258_pos_POS;M365T417_pos_POS;M107T256_pos_POS;M895T59_pos_POS;M136T183_pos_POS;M315T319_2_pos_POS;M90T51_pos_POS;M175T561_pos_POS;M291T360_pos_POS;M272T490_pos_POS;M163T590_pos_POS;M187T243_2_pos_POS;M463T54_pos_POS;M369T35_pos_POS;M111T180_pos_POS;M205T36_pos_POS;M116T340_pos_POS;M118T516_pos_POS;M363T322_pos_POS;M379T23_p…	C00831+C14153+C00157+C00157+C00956+C00745+C12459+C11983+C00147+C16753+C00041+C00062+C03406+C01479+C00590+C09382+C08796+C10443+C04666+C00078+C00148+C00183+C01907+C01661+C09421+C09668+C11673+C20778+C00025+C00388+C00135+C00353+C00745+C00129+C00327+C00073+C08334+C00437+C00745+C01737+C05315+C00864+C00079+C10287+C06176+C00091+C08325+C00783+C07201+C02059+C00655+C00255+C22147+C03657+C11437+C00196+C20643+…
Metabolism	Global and overview maps	Microbial metabolism in diverse environments	66	ko01120	M86T107_pos_POS;M149T255_1_pos_POS;M219T387_pos_POS;M168T360_pos_POS;M144T258_pos_POS;M110T26_pos_POS;M365T417_pos_POS;M595T447_pos_POS;M198T331_pos_POS;M90T51_pos_POS;M287T293_pos_POS;M94T275_pos_POS;M91T33_pos_POS;M369T24_2_pos_POS;M359T319_pos_POS;M100T225_pos_POS;M148T120_pos_POS;M263T22_2_pos_POS;M264T33_pos_POS;M244T35_pos_POS;M168T280_pos_POS;M169T232_pos_POS;M868T36_1_pos_POS;M76T351_2_po…	C00334+C00989+C14519+C16396+C00956+C01987+C00745+C16246+C16394+C00041+C00280+C00292+C00556+C00187+C02824+C00571+C00025+C00745+C00745+C06674+C00250+C00534+C00091+C01104+C00366+C19569+C03203+C00196+C11006+C21298+C01546+C03576+C00322+C05593+C02923+C16357+C03233+C06678+C00847+C18347+C00345+C11430+C00267+C00180+C00158+C06554+C01182+C00198+C09816+C00065+C00880+C00628+C00064+C00489+C00258+C00037+C05629+…
Metabolism	Global and overview maps	Biosynthesis of cofactors	40	ko01240	M319T30_pos_POS;M215T345_pos_POS;M205T36_pos_POS;M118T516_pos_POS;M148T120_pos_POS;M355T29_pos_POS;M150T345_pos_POS;M665T177_pos_POS;M123T59_pos_POS;M202T225_1_pos_POS;M168T280_pos_POS;M483T220_pos_POS;M473T47_pos_POS;M411T267_neg_NEG;M363T62_neg_NEG;M203T211_neg_NEG;M213T249_neg_NEG;M166T214_neg_NEG;M141T39_neg_NEG;M319T348_neg_NEG;M186T242_neg_NEG;M115T71_neg_NEG;M191T591_neg_NEG;M113T145_neg_N…	C00399+C01909+C00078+C00183+C00025+C00127+C00073+C00003+C00153+C00864+C00250+C00272+C02059+C00255+C00669+C03657+C11437+C03722+C03576+C00322+C01092+C00141+C00158+C00333+C00275+C00065+C00504+C00064+C00037+C01040+C00328+C06423+C00864+C00022+C03722+C00493+C00101+C00015+C00183+C00828
Metabolism	Chemical structure transformation maps	Biosynthesis of plant secondary metabolites	35	ko01060	M90T51_pos_POS;M175T561_pos_POS;M205T36_pos_POS;M118T516_pos_POS;M148T120_pos_POS;M408T438_pos_POS;M156T596_pos_POS;M222T359_pos_POS;M269T650_pos_POS;M283T356_pos_POS;M150T345_pos_POS;M166T75_pos_POS;M868T36_1_pos_POS;M387T314_pos_POS;M213T249_neg_NEG;M166T214_neg_NEG;M196T19_neg_NEG;M196T328_neg_NEG;M179T323_neg_NEG;M191T591_neg_NEG;M104T405_neg_NEG;M145T405_neg_NEG;M74T212_neg_NEG;M130T299_neg_…	C00041+C00062+C00078+C00183+C00025+C00144+C00135+C00353+C00129+C09010+C00073+C00079+C00091+C00655+C11437+C03722+C00355+C00355+C00267+C00158+C00065+C00064+C00037+C00407+C01595+C06423+C00712+C00249+C00166+C00022+C03722+C00170+C00493+C00042+C00183
Environmental Information Processing	Membrane transport	ABC transporters	34	ko02010	M146T397_pos_POS;M300T322_pos_POS;M137T235_pos_POS;M268T183_pos_POS;M90T51_pos_POS;M175T561_pos_POS;M118T293_pos_POS;M104T644_pos_POS;M104T292_2_pos_POS;M332T549_pos_POS;M266T260_pos_POS;M116T340_pos_POS;M118T516_pos_POS;M148T120_pos_POS;M156T596_pos_POS;M247T385_pos_POS;M166T75_pos_POS;M411T267_neg_NEG;M113T145_neg_NEG;M149T162_neg_NEG;M113T244_neg_NEG;M104T405_neg_NEG;M251T197_neg_NEG;M145T405_…	C01181+C01630+C05512+C00212+C00041+C00062+C00719+C00114+C00114+C05349+C00475+C00148+C00183+C00025+C00135+C04137+C00079+C00255+C00333+C00121+C00181+C00065+C05512+C00064+C00037+C00526+C00294+C00407+C00140+C00148+C00089+C00245+C00183+C00137
Metabolism	Global and overview maps	Biosynthesis of amino acids	31	ko01230	M144T258_pos_POS;M90T51_pos_POS;M175T561_pos_POS;M291T360_pos_POS;M111T180_pos_POS;M205T36_pos_POS;M116T340_pos_POS;M118T516_pos_POS;M148T120_pos_POS;M156T596_pos_POS;M198T414_pos_POS;M150T345_pos_POS;M157T315_2_pos_POS;M166T75_pos_POS;M319T348_neg_NEG;M101T188_neg_NEG;M171T247_neg_NEG;M115T71_neg_NEG;M191T591_neg_NEG;M104T405_neg_NEG;M145T405_neg_NEG;M74T212_neg_NEG;M130T299_neg_NEG;M129T164_neg…	C00956+C00041+C00062+C03406+C04666+C00078+C00148+C00183+C00025+C00135+C00327+C00073+C00437+C00079+C00322+C00109+C00944+C00141+C00158+C00065+C00064+C00037+C00407+C00233+C00624+C01118+C00166+C00148+C00022+C00493+C00183
Organismal Systems	Digestive system	Bile secretion	27	ko04976	M137T47_pos_POS;M234T322_pos_POS;M606T434_pos_POS;M369T24_2_pos_POS;M104T644_pos_POS;M104T292_2_pos_POS;M900T185_pos_POS;M162T410_pos_POS;M585T333_2_pos_POS;M462T222_pos_POS;M130T168_pos_POS;M169T329_pos_POS;M811T44_1_pos_POS;M351T15_neg_NEG;M328T262_neg_NEG;M407T248_neg_NEG;M500T221_neg_NEG;M396T9_neg_NEG;M448T234_neg_NEG;M464T276_neg_NEG;M375T75_neg_NEG;M496T126_neg_NEG;M358T209_2_neg_NEG;M498T…	C02918+C07207+C02465+C00187+C00114+C00114+C05466+C00318+C01443+C05122+C07512+C00366+C07201+C08357+C00575+C00695+C06999+C00504+C05466+C01921+C03990+C05371+C09955+C05465+C05122+C03642+C05963
Metabolism	Global and overview maps	2-Oxocarboxylic acid metabolism	23	ko01210	M144T258_pos_POS;M90T51_pos_POS;M205T36_pos_POS;M118T516_pos_POS;M148T120_pos_POS;M104T592_pos_POS;M150T345_pos_POS;M157T315_2_pos_POS;M166T75_pos_POS;M868T36_1_pos_POS;M319T348_neg_NEG;M101T188_neg_NEG;M115T71_neg_NEG;M191T591_neg_NEG;M447T27_neg_NEG;M422T27_neg_NEG;M130T299_neg_NEG;M129T164_neg_NEG;M170T376_neg_NEG;M163T154_neg_NEG;M87T138_neg_NEG;M424T352_neg_NEG;M116T332_neg_NEG	C00956+C00041+C00078+C00183+C00025+C02356+C00073+C00437+C00079+C00091+C00322+C00109+C00141+C00158+C05837+C08417+C00407+C00233+C00624+C00166+C00022+C08426+C00183
Organismal Systems	Digestive system	Protein digestion and absorption	19	ko04974	M90T51_pos_POS;M175T561_pos_POS;M205T36_pos_POS;M116T340_pos_POS;M118T516_pos_POS;M148T120_pos_POS;M112T283_pos_POS;M156T596_pos_POS;M150T345_pos_POS;M166T75_pos_POS;M104T405_neg_NEG;M145T405_neg_NEG;M74T212_neg_NEG;M116T189_neg_NEG;M130T299_neg_NEG;M101T86_neg_NEG;M114T168_neg_NEG;M73T405_2_neg_NEG;M116T332_neg_NEG	C00041+C00062+C00078+C00148+C00183+C00025+C00388+C00135+C00073+C00079+C00065+C00064+C00037+C00463+C00407+C08262+C00148+C00163+C00183
Metabolism	Metabolism of other amino acids	D-Amino acid metabolism	18	ko00470	M90T51_pos_POS;M175T561_pos_POS;M90T327_pos_POS;M116T340_pos_POS;M148T120_pos_POS;M156T596_pos_POS;M150T345_pos_POS;M166T75_pos_POS;M131T415_neg_NEG;M114T332_neg_NEG;M104T405_neg_NEG;M145T405_neg_NEG;M74T212_neg_NEG;M206T210_neg_NEG;M170T376_neg_NEG;M163T154_neg_NEG;M114T168_neg_NEG;M87T138_neg_NEG	C00041+C00062+C00133+C00148+C00025+C00135+C00073+C00079+C00515+C00763+C00065+C00064+C00037+C05620+C00624+C00166+C00148+C00022
Metabolism	Lipid metabolism	Glycerophospholipid metabolism	18	ko00564	M757T170_pos_POS;M508T221_pos_POS;M602T36_pos_POS;M510T218_pos_POS;M482T223_pos_POS;M759T171_1_pos_POS;M496T220_3_pos_POS;M482T222_pos_POS;M524T216_3_pos_POS;M104T644_pos_POS;M104T292_2_pos_POS;M280T404_2_pos_POS;M586T214_neg_NEG;M558T216_neg_NEG;M104T405_neg_NEG;M817T170_neg_NEG;M737T165_neg_NEG;M214T412_neg_NEG	C00157+C04230+C04230+C04230+C04230+C00157+C04230+C04230+C04230+C00114+C00114+C00670+C04230+C04230+C00065+C00157+C00157+C01233
Human Diseases	Cancer: overview	Central carbon metabolism in cancer	18	ko05230	M90T51_pos_POS;M175T561_pos_POS;M205T36_pos_POS;M116T340_pos_POS;M118T516_pos_POS;M148T120_pos_POS;M156T596_pos_POS;M150T345_pos_POS;M166T75_pos_POS;M191T591_neg_NEG;M104T405_neg_NEG;M145T405_neg_NEG;M74T212_neg_NEG;M130T299_neg_NEG;M114T168_neg_NEG;M87T138_neg_NEG;M117T214_neg_NEG;M116T332_neg_NEG	C00041+C00062+C00078+C00148+C00183+C00025+C00135+C00073+C00079+C00158+C00065+C00064+C00037+C00407+C00148+C00022+C00042+C00183
Metabolism	Chemical structure transformation maps	Biosynthesis of alkaloids derived from shikimate pathway	17	ko01063	M205T36_pos_POS;M118T516_pos_POS;M200T373_pos_POS;M241T326_pos_POS;M213T34_pos_POS;M166T75_pos_POS;M868T36_1_pos_POS;M811T44_1_pos_POS;M196T19_neg_NEG;M196T328_neg_NEG;M179T323_neg_NEG;M121T50_neg_NEG;M191T591_neg_NEG;M87T138_neg_NEG;M137T38_neg_NEG;M117T214_neg_NEG;M116T332_neg_NEG	C00078+C00183+C10660+C09421+C06538+C00079+C00091+C07201+C00355+C00355+C00267+C00180+C00158+C00022+C00493+C00042+C00183
Metabolism	Global and overview maps	Carbon metabolism	17	ko01200	M149T255_1_pos_POS;M90T51_pos_POS;M148T120_pos_POS;M868T36_1_pos_POS;M141T39_neg_NEG;M551T370_2_neg_NEG;M179T323_neg_NEG;M191T591_neg_NEG;M619T438_neg_NEG;M177T188_2_neg_NEG;M104T405_neg_NEG;M105T352_neg_NEG;M74T212_neg_NEG;M87T138_neg_NEG;M117T214_neg_NEG;M101T224_neg_NEG;M444T16_neg_NEG	C00989+C00041+C00025+C00091+C03576+C00345+C00267+C00158+C01182+C00198+C00065+C00258+C00037+C00022+C00042+C00232+C00101
Metabolism	Global and overview maps	Nucleotide metabolism	17	ko01232	M922T37_2_pos_POS;M137T235_pos_POS;M136T183_pos_POS;M268T183_pos_POS;M266T260_pos_POS;M408T438_pos_POS;M137T183_pos_POS;M387T314_pos_POS;M307T245_neg_NEG;M110T165_neg_NEG;M251T197_neg_NEG;M321T255_neg_NEG;M145T405_neg_NEG;M227T399_neg_NEG;M267T236_2_neg_NEG;M111T81_neg_NEG;M403T374_neg_NEG	C00239+C05512+C00147+C00212+C00475+C00144+C00262+C00655+C00365+C00380+C05512+C00364+C00064+C00526+C00294+C00106+C00015
Metabolism	Metabolism of cofactors and vitamins	Nicotinate and nicotinamide metabolism	16	ko00760	M86T107_pos_POS;M153T327_pos_POS;M137T47_pos_POS;M365T417_pos_POS;M263T22_2_pos_POS;M264T33_pos_POS;M665T177_pos_POS;M123T59_pos_POS;M178T215_3_neg_NEG;M166T214_neg_NEG;M334T374_neg_NEG;M73T405_2_neg_NEG;M87T138_neg_NEG;M166T61_neg_NEG;M117T214_neg_NEG;M101T224_neg_NEG	C00334+C05843+C02918+C00745+C00745+C00745+C00003+C00153+C19569+C03722+C00455+C00163+C00022+C03722+C00042+C00232
Genetic Information Processing	Translation	Aminoacyl-tRNA biosynthesis	16	ko00970	M90T51_pos_POS;M175T561_pos_POS;M205T36_pos_POS;M116T340_pos_POS;M118T516_pos_POS;M148T120_pos_POS;M156T596_pos_POS;M150T345_pos_POS;M166T75_pos_POS;M104T405_neg_NEG;M145T405_neg_NEG;M74T212_neg_NEG;M130T299_neg_NEG;M114T168_neg_NEG;M444T16_neg_NEG;M116T332_neg_NEG	C00041+C00062+C00078+C00148+C00183+C00025+C00135+C00073+C00079+C00065+C00064+C00037+C00407+C00148+C00101+C00183
Metabolism	Chemical structure transformation maps	Biosynthesis of alkaloids derived from ornithine, lysine and nicotinic acid	16	ko01064	M365T417_pos_POS;M175T561_pos_POS;M148T120_pos_POS;M263T22_2_pos_POS;M264T33_pos_POS;M166T75_pos_POS;M336T468_pos_POS;M868T36_1_pos_POS;M140T281_pos_POS;M166T214_neg_NEG;M179T323_neg_NEG;M191T591_neg_NEG;M130T299_neg_NEG;M87T138_neg_NEG;M166T61_neg_NEG;M117T214_neg_NEG	C00745+C00062+C00025+C00745+C00745+C00079+C06176+C00091+C00783+C03722+C00267+C00158+C00407+C00022+C03722+C00042
Human Diseases	Cancer: overview	Choline metabolism in cancer	16	ko05231	M757T170_pos_POS;M508T221_pos_POS;M602T36_pos_POS;M510T218_pos_POS;M482T223_pos_POS;M759T171_1_pos_POS;M496T220_3_pos_POS;M482T222_pos_POS;M524T216_3_pos_POS;M104T644_pos_POS;M104T292_2_pos_POS;M280T404_2_pos_POS;M586T214_neg_NEG;M558T216_neg_NEG;M817T170_neg_NEG;M737T165_neg_NEG	C00157+C04230+C04230+C04230+C04230+C00157+C04230+C04230+C04230+C00114+C00114+C00670+C04230+C04230+C00157+C00157
Metabolism	Amino acid metabolism	Glycine, serine and threonine metabolism	15	ko00260	M118T293_pos_POS;M120T326_pos_POS;M104T644_pos_POS;M104T292_2_pos_POS;M132T364_pos_POS;M205T36_pos_POS;M101T188_neg_NEG;M104T405_neg_NEG;M102T380_neg_NEG;M105T352_neg_NEG;M74T212_neg_NEG;M71T323_neg_NEG;M87T138_neg_NEG;M88T378_neg_NEG;M444T16_neg_NEG	C00719+C00576+C00114+C00114+C00300+C00078+C00109+C00065+C01026+C00258+C00037+C00546+C00022+C00213+C00101
Metabolism	Amino acid metabolism	Tryptophan metabolism	15	ko00380	M148T236_pos_POS;M110T26_pos_POS;M205T36_pos_POS;M175T153_pos_POS;M158T50_pos_POS;M206T155_pos_POS;M166T214_neg_NEG;M319T348_neg_NEG;M204T98_neg_NEG;M174T44_neg_NEG;M299T31_1_neg_NEG;M447T27_neg_NEG;M116T189_neg_NEG;M190T150_neg_NEG;M166T61_neg_NEG	C05653+C01987+C00078+C02693+C00331+C02470+C03722+C00322+C05660+C05830+C05640+C05837+C00463+C00328+C03722
Metabolism	Lipid metabolism	Arachidonic acid metabolism	14	ko00590	M757T170_pos_POS;M759T171_1_pos_POS;M319T69_neg_NEG;M335T67_neg_NEG;M301T97_2_neg_NEG;M319T35_neg_NEG;M351T44_neg_NEG;M301T164_neg_NEG;M301T218_neg_NEG;M303T41_neg_NEG;M817T170_neg_NEG;M737T165_neg_NEG;M333T118_neg_NEG;M369T188_neg_NEG	C00157+C00157+C14774+C04853+C14822+C14777+C00696+C04805+C14776+C00219+C00157+C00157+C05954+C05963
Metabolism	Chemical structure transformation maps	Biosynthesis of alkaloids derived from terpenoid and polyketide	14	ko01066	M869T166_pos_POS;M86T287_pos_POS;M146T62_pos_POS;M332T115_pos_POS;M369T24_2_pos_POS;M222T359_pos_POS;M398T30_pos_POS;M868T36_1_pos_POS;M213T249_neg_NEG;M179T323_neg_NEG;M191T591_neg_NEG;M143T51_neg_NEG;M87T138_neg_NEG;M117T214_neg_NEG	C10820+C10820+C06525+C06525+C00187+C00353+C06543+C00091+C11437+C00267+C00158+C06423+C00022+C00042
Organismal Systems	Digestive system	Mineral absorption	14	ko04978	M90T51_pos_POS;M363T26_pos_POS;M205T36_pos_POS;M116T340_pos_POS;M118T516_pos_POS;M150T345_pos_POS;M166T75_pos_POS;M215T317_2_neg_NEG;M104T405_neg_NEG;M145T405_neg_NEG;M74T212_neg_NEG;M130T299_neg_NEG;M114T168_neg_NEG;M116T332_neg_NEG	C00041+C01673+C00078+C00148+C00183+C00073+C00079+C00124+C00065+C00064+C00037+C00407+C00148+C00183
Metabolism	Lipid metabolism	Primary bile acid biosynthesis	13	ko00120	M828T207_pos_POS;M401T32_pos_POS;M369T24_2_pos_POS;M900T185_pos_POS;M462T222_pos_POS;M429T70_neg_NEG;M407T248_neg_NEG;M74T212_neg_NEG;M448T234_neg_NEG;M464T276_neg_NEG;M124T316_2_neg_NEG;M498T184_3_neg_NEG;M514T223_2_neg_NEG	C03594+C05455+C00187+C05466+C05122+C17337+C00695+C00037+C05466+C01921+C00245+C05465+C05122
Metabolism	Amino acid metabolism	Arginine and proline metabolism	13	ko00330	M86T107_pos_POS;M128T99_pos_POS;M175T561_pos_POS;M132T364_pos_POS;M114T187_5_pos_POS;M116T340_pos_POS;M148T120_pos_POS;M247T385_pos_POS;M114T332_neg_NEG;M379T51_neg_NEG;M114T168_neg_NEG;M87T138_neg_NEG;M88T378_neg_NEG	C00334+C01035+C00062+C00300+C00791+C00148+C00025+C04137+C00763+C05933+C00148+C00022+C00213
Cellular Processes	Transport and catabolism	Efferocytosis	13	ko04148	M508T221_pos_POS;M602T36_pos_POS;M510T218_pos_POS;M482T223_pos_POS;M496T220_3_pos_POS;M482T222_pos_POS;M524T216_3_pos_POS;M175T561_pos_POS;M369T24_2_pos_POS;M150T345_pos_POS;M665T177_pos_POS;M586T214_neg_NEG;M558T216_neg_NEG	C04230+C04230+C04230+C04230+C04230+C04230+C04230+C00062+C00187+C00073+C00003+C04230+C04230
Metabolism	Nucleotide metabolism	Purine metabolism	12	ko00230	M137T235_pos_POS;M136T183_pos_POS;M268T183_pos_POS;M408T438_pos_POS;M137T183_pos_POS;M169T329_pos_POS;M387T314_pos_POS;M328T262_neg_NEG;M251T197_neg_NEG;M145T405_neg_NEG;M74T212_neg_NEG;M267T236_2_neg_NEG	C05512+C00147+C00212+C00144+C00262+C00366+C00655+C00575+C05512+C00064+C00037+C00294
Metabolism	Nucleotide metabolism	Pyrimidine metabolism	12	ko00240	M922T37_2_pos_POS;M266T260_pos_POS;M307T245_neg_NEG;M304T320_neg_NEG;M110T165_neg_NEG;M321T255_neg_NEG;M145T405_neg_NEG;M227T399_neg_NEG;M117T405_neg_NEG;M243T261_2_neg_NEG;M111T81_neg_NEG;M403T374_neg_NEG	C00239+C00475+C00365+C02354+C00380+C00364+C00064+C00526+C02170+C02067+C00106+C00015
Metabolism	Amino acid metabolism	Cysteine and methionine metabolism	12	ko00270	M90T51_pos_POS;M104T592_pos_POS;M150T345_pos_POS;M213T249_neg_NEG;M101T188_neg_NEG;M119T382_neg_NEG;M297T321_neg_NEG;M104T405_neg_NEG;M152T215_neg_NEG;M200T175_2_neg_NEG;M87T138_neg_NEG;M296T207_neg_NEG	C00041+C02356+C00073+C11437+C00109+C08276+C19787+C00065+C00606+C01118+C00022+C00170
Metabolism	Amino acid metabolism	Tyrosine metabolism	12	ko00350	M606T434_pos_POS;M417T449_pos_POS;M180T286_pos_POS;M196T19_neg_NEG;M196T328_neg_NEG;M107T23_neg_NEG;M148T333_neg_NEG;M395T245_2_neg_NEG;M153T70_neg_NEG;M87T138_neg_NEG;M117T214_neg_NEG;M101T224_neg_NEG	C02465+C01060+C05588+C00355+C00355+C05593+C04185+C05584+C00628+C00022+C00042+C00232
Metabolism	Chemical structure transformation maps	Biosynthesis of plant hormones	12	ko01070	M205T36_pos_POS;M222T359_pos_POS;M269T650_pos_POS;M150T345_pos_POS;M166T75_pos_POS;M868T36_1_pos_POS;M213T249_neg_NEG;M179T323_neg_NEG;M191T591_neg_NEG;M87T138_neg_NEG;M137T38_neg_NEG;M117T214_neg_NEG	C00078+C00353+C00129+C00073+C00079+C00091+C11437+C00267+C00158+C00022+C00493+C00042
Organismal Systems	Digestive system	Vitamin digestion and absorption	12	ko04977	M369T24_2_pos_POS;M665T177_pos_POS;M123T59_pos_POS;M202T225_1_pos_POS;M168T280_pos_POS;M169T232_pos_POS;M473T47_pos_POS;M411T267_neg_NEG;M396T9_neg_NEG;M218T294_3_neg_NEG;M495T592_neg_NEG;M579T182_neg_NEG	C00187+C00003+C00153+C00864+C00250+C00534+C02059+C00255+C00504+C00864+C00647+C00828
Metabolism	Lipid metabolism	Secondary bile acid biosynthesis	11	ko00121	M840T4_pos_POS;M415T333_2_pos_POS;M900T185_pos_POS;M776T146_pos_POS;M462T222_pos_POS;M407T248_neg_NEG;M448T234_neg_NEG;M464T276_neg_NEG;M375T75_neg_NEG;M498T184_3_neg_NEG;M514T223_2_neg_NEG	C17667+C17662+C05466+C17658+C05122+C00695+C05466+C01921+C03990+C05465+C05122
Metabolism	Carbohydrate metabolism	Glyoxylate and dicarboxylate metabolism	11	ko00630	M148T120_pos_POS;M868T36_1_pos_POS;M191T591_neg_NEG;M619T438_neg_NEG;M104T405_neg_NEG;M145T405_neg_NEG;M105T352_neg_NEG;M74T212_neg_NEG;M87T138_neg_NEG;M117T214_neg_NEG;M149T33_neg_NEG	C00025+C00091+C00158+C01182+C00065+C00064+C00258+C00037+C00022+C00042+C00898
Metabolism	Lipid metabolism	Biosynthesis of unsaturated fatty acids	11	ko01040	M321T32_pos_POS;M311T42_neg_NEG;M303T41_neg_NEG;M339T41_2_neg_NEG;M309T41_neg_NEG;M367T42_neg_NEG;M279T42_2_neg_NEG;M281T42_2_neg_NEG;M255T43_neg_NEG;M327T217_neg_NEG;M301T44_neg_NEG	C08316+C06425+C00219+C08281+C16526+C08320+C01595+C00712+C00249+C06429+C06428
Metabolism	Chemical structure transformation maps	Biosynthesis of phenylpropanoids	11	ko01061	M163T590_pos_POS;M205T36_pos_POS;M166T75_pos_POS;M868T36_1_pos_POS;M153T97_1_neg_NEG;M179T323_neg_NEG;M191T591_neg_NEG;M396T9_neg_NEG;M87T138_neg_NEG;M137T38_neg_NEG;M117T214_neg_NEG	C00590+C00078+C00079+C00091+C00196+C00267+C00158+C00504+C00022+C00493+C00042
Metabolism	Chemical structure transformation maps	Biosynthesis of alkaloids derived from histidine and purine	11	ko01065	M111T180_pos_POS;M408T438_pos_POS;M112T283_pos_POS;M156T596_pos_POS;M868T36_1_pos_POS;M387T314_pos_POS;M179T323_neg_NEG;M191T591_neg_NEG;M101T86_neg_NEG;M87T138_neg_NEG;M117T214_neg_NEG	C04666+C00144+C00388+C00135+C00091+C00655+C00267+C00158+C08262+C00022+C00042
Metabolism	Amino acid metabolism	Phenylalanine metabolism	10	ko00360	M208T207_pos_POS;M265T324_pos_POS;M166T75_pos_POS;M868T36_1_pos_POS;M107T23_neg_NEG;M149T97_2_neg_NEG;M192T212_1_neg_NEG;M163T154_neg_NEG;M87T138_neg_NEG;M117T214_neg_NEG	C03519+C04148+C00079+C00091+C05593+C05629+C05598+C00166+C00022+C00042
Metabolism	Lipid metabolism	Sphingolipid metabolism	10	ko00600	M865T35_pos_POS;M732T207_pos_POS;M814T206_pos_POS;M256T61_pos_POS;M631T33_pos_POS;M318T62_pos_POS;M302T58_pos_POS;M104T405_neg_NEG;M645T211_neg_NEG;M699T76_neg_NEG	C06125+C00550+C00550+C00195+C00195+C12144+C00836+C00065+C00550+C01190
Environmental Information Processing	Signaling molecules and interaction	Neuroactive ligand-receptor interaction	10	ko04080	M86T107_pos_POS;M361T267_pos_POS;M606T434_pos_POS;M268T183_pos_POS;M148T120_pos_POS;M112T283_pos_POS;M351T44_neg_NEG;M74T212_neg_NEG;M124T316_2_neg_NEG;M403T374_neg_NEG	C00334+C13856+C02465+C00212+C00025+C00388+C00696+C00037+C00245+C00015
Metabolism	Lipid metabolism	Steroid hormone biosynthesis	9	ko00140	M273T294_pos_POS;M283T68_pos_POS;M173T265_2_pos_POS;M199T238_pos_POS;M287T293_pos_POS;M369T24_2_pos_POS;M397T34_pos_POS;M351T15_neg_NEG;M465T25_neg_NEG	C00951+C05297+C04295+C03917+C00280+C00187+C18044+C08357+C18043
Metabolism	Amino acid metabolism	Alanine, aspartate and glutamate metabolism	9	ko00250	M86T107_pos_POS;M90T51_pos_POS;M291T360_pos_POS;M148T120_pos_POS;M191T591_neg_NEG;M145T405_neg_NEG;M87T138_neg_NEG;M117T214_neg_NEG;M101T224_neg_NEG	C00334+C00041+C03406+C00025+C00158+C00064+C00022+C00042+C00232
Metabolism	Amino acid metabolism	Valine, leucine and isoleucine degradation	9	ko00280	M118T516_pos_POS;M868T36_1_pos_POS;M117T222_neg_NEG;M115T71_neg_NEG;M130T299_neg_NEG;M129T164_neg_NEG;M102T322_neg_NEG;M117T405_neg_NEG;M116T332_neg_NEG	C00183+C00091+C20827+C00141+C00407+C00233+C03284+C02170+C00183
Organismal Systems	Nervous system	Retrograde endocannabinoid signaling	9	ko04723	M86T107_pos_POS;M757T170_pos_POS;M759T171_1_pos_POS;M361T267_pos_POS;M148T120_pos_POS;M303T41_neg_NEG;M328T262_neg_NEG;M817T170_neg_NEG;M737T165_neg_NEG	C00334+C00157+C00157+C13856+C00025+C00219+C00575+C00157+C00157
Metabolism	Metabolism of other amino acids	beta-Alanine metabolism	8	ko00410	M86T107_pos_POS;M156T596_pos_POS;M202T225_1_pos_POS;M166T214_neg_NEG;M225T453_neg_NEG;M218T294_3_neg_NEG;M166T61_neg_NEG;M111T81_neg_NEG	C00334+C00135+C00864+C03722+C00386+C00864+C03722+C00106
Metabolism	Carbohydrate metabolism	Amino sugar and nucleotide sugar metabolism	8	ko00520	M357T30_neg_NEG;M179T323_neg_NEG;M113T145_neg_NEG;M259T21_neg_NEG;M113T244_neg_NEG;M202T328_neg_NEG;M308T321_neg_NEG;M565T186_neg_NEG	C02985+C00267+C00333+C00275+C00181+C00140+C00270+C00052
Metabolism	Lipid metabolism	Linoleic acid metabolism	8	ko00591	M757T170_pos_POS;M759T171_1_pos_POS;M295T47_neg_NEG;M303T41_neg_NEG;M311T189_neg_NEG;M279T42_2_neg_NEG;M817T170_neg_NEG;M737T165_neg_NEG	C00157+C00157+C14826+C00219+C14827+C01595+C00157+C00157
Metabolism	Carbohydrate metabolism	Butanoate metabolism	8	ko00650	M86T107_pos_POS;M149T255_1_pos_POS;M148T120_pos_POS;M868T36_1_pos_POS;M103T257_neg_NEG;M87T138_neg_NEG;M117T214_neg_NEG;M101T224_neg_NEG	C00334+C00989+C00025+C00091+C01089+C00022+C00042+C00232
Metabolism	Metabolism of cofactors and vitamins	Pantothenate and CoA biosynthesis	8	ko00770	M301T227_pos_POS;M118T516_pos_POS;M202T225_1_pos_POS;M115T71_neg_NEG;M218T294_3_neg_NEG;M87T138_neg_NEG;M111T81_neg_NEG;M116T332_neg_NEG	C00831+C00183+C00864+C00141+C00864+C00022+C00106+C00183
Metabolism	Metabolism of cofactors and vitamins	Lipoic acid metabolism	8	ko00785	M868T36_1_pos_POS;M319T348_neg_NEG;M115T71_neg_NEG;M74T212_neg_NEG;M129T164_neg_NEG;M143T51_neg_NEG;M87T138_neg_NEG;M444T16_neg_NEG	C00091+C00322+C00141+C00037+C00233+C06423+C00022+C00101
Metabolism	Global and overview maps	Biosynthesis of nucleotide sugars	8	ko01250	M357T30_neg_NEG;M179T323_neg_NEG;M113T145_neg_NEG;M259T21_neg_NEG;M202T328_neg_NEG;M308T321_neg_NEG;M565T186_neg_NEG;M161T324_neg_NEG	C02985+C00267+C00333+C00275+C00140+C00270+C00052+C00137
Environmental Information Processing	Signal transduction	Sphingolipid signaling pathway	8	ko04071	M268T183_pos_POS;M732T207_pos_POS;M814T206_pos_POS;M256T61_pos_POS;M631T33_pos_POS;M302T58_pos_POS;M104T405_neg_NEG;M645T211_neg_NEG	C00212+C00550+C00550+C00195+C00195+C00836+C00065+C00550
Organismal Systems	Environmental adaptation	Thermogenesis	8	ko04714	M273T294_pos_POS;M361T267_pos_POS;M365T417_pos_POS;M606T434_pos_POS;M263T22_2_pos_POS;M162T410_pos_POS;M264T33_pos_POS;M328T262_neg_NEG	C00951+C13856+C00745+C02465+C00745+C00318+C00745+C00575
Metabolism	Carbohydrate metabolism	Pentose phosphate pathway	7	ko00030	M213T217_neg_NEG;M551T370_2_neg_NEG;M149T162_neg_NEG;M619T438_neg_NEG;M177T188_2_neg_NEG;M105T352_neg_NEG;M87T138_neg_NEG	C00673+C00345+C00121+C01182+C00198+C00258+C00022
Metabolism	Amino acid metabolism	Arginine biosynthesis	7	ko00220	M175T561_pos_POS;M291T360_pos_POS;M148T120_pos_POS;M198T414_pos_POS;M157T315_2_pos_POS;M145T405_neg_NEG;M170T376_neg_NEG	C00062+C03406+C00025+C00327+C00437+C00064+C00624
Metabolism	Amino acid metabolism	Valine, leucine and isoleucine biosynthesis	7	ko00290	M118T516_pos_POS;M101T188_neg_NEG;M115T71_neg_NEG;M130T299_neg_NEG;M129T164_neg_NEG;M87T138_neg_NEG;M116T332_neg_NEG	C00183+C00109+C00141+C00407+C00233+C00022+C00183
Metabolism	Amino acid metabolism	Lysine degradation	7	ko00310	M146T397_pos_POS;M144T258_pos_POS;M211T318_2_pos_POS;M319T348_neg_NEG;M131T405_neg_NEG;M74T212_neg_NEG;M117T214_neg_NEG	C01181+C00956+C02727+C00322+C00489+C00037+C00042
Metabolism	Amino acid metabolism	Histidine metabolism	7	ko00340	M124T11_pos_POS;M170T588_pos_POS;M111T180_pos_POS;M148T120_pos_POS;M112T283_pos_POS;M156T596_pos_POS;M225T453_neg_NEG	C01152+C01152+C04666+C00025+C00388+C00135+C00386
Metabolism	Amino acid metabolism	Phenylalanine, tyrosine and tryptophan biosynthesis	7	ko00400	M205T36_pos_POS;M166T75_pos_POS;M191T362_1_neg_NEG;M171T247_neg_NEG;M116T189_neg_NEG;M163T154_neg_NEG;M137T38_neg_NEG	C00078+C00079+C00296+C00944+C00463+C00166+C00493
Metabolism	Metabolism of other amino acids	Taurine and hypotaurine metabolism	7	ko00430	M90T51_pos_POS;M148T120_pos_POS;M462T222_pos_POS;M152T215_neg_NEG;M87T138_neg_NEG;M124T316_2_neg_NEG;M514T223_2_neg_NEG	C00041+C00025+C05122+C00606+C00022+C00245+C05122
Metabolism	Chemical structure transformation maps	Biosynthesis of terpenoids and steroids	7	ko01062	M222T359_pos_POS;M269T650_pos_POS;M213T249_neg_NEG;M179T323_neg_NEG;M191T591_neg_NEG;M87T138_neg_NEG;M117T214_neg_NEG	C00353+C00129+C11437+C00267+C00158+C00022+C00042
Cellular Processes	Cell growth and death	Ferroptosis	7	ko04216	M769T171_pos_POS;M148T120_pos_POS;M355T29_pos_POS;M269T650_pos_POS;M363T62_neg_NEG;M480T221_neg_NEG;M303T41_neg_NEG	C21480+C00025+C00127+C00129+C00669+C21484+C00219
Organismal Systems	Nervous system	Serotonergic synapse	7	ko04726	M205T36_pos_POS;M319T69_neg_NEG;M351T44_neg_NEG;M303T41_neg_NEG;M328T262_neg_NEG;M333T118_neg_NEG;M369T188_neg_NEG	C00078+C14774+C00696+C00219+C00575+C05954+C05963
Organismal Systems	Sensory system	Taste transduction	7	ko04742	M86T107_pos_POS;M90T327_pos_POS;M148T120_pos_POS;M408T438_pos_POS;M328T262_neg_NEG;M191T591_neg_NEG;M341T384_neg_NEG	C00334+C00133+C00025+C00144+C00575+C00158+C00089
Organismal Systems	Endocrine system	Ovarian steroidogenesis	7	ko04913	M273T294_pos_POS;M173T265_2_pos_POS;M287T293_pos_POS;M369T24_2_pos_POS;M319T35_neg_NEG;M303T41_neg_NEG;M328T262_neg_NEG	C00951+C04295+C00280+C00187+C14777+C00219+C00575
Organismal Systems	Endocrine system	Aldosterone synthesis and secretion	7	ko04925	M369T24_2_pos_POS;M665T177_pos_POS;M743T69_neg_NEG;M301T97_2_neg_NEG;M319T35_neg_NEG;M303T41_neg_NEG;M328T262_neg_NEG	C00187+C00003+C00005+C14822+C14777+C00219+C00575
Organismal Systems	Digestive system	Cholesterol metabolism	7	ko04979	M369T24_2_pos_POS;M900T185_pos_POS;M462T222_pos_POS;M448T234_neg_NEG;M464T276_neg_NEG;M498T184_3_neg_NEG;M514T223_2_neg_NEG	C00187+C05466+C05122+C05466+C01921+C05465+C05122
Human Diseases	Cardiovascular disease	Diabetic cardiomyopathy	7	ko05415	M355T29_pos_POS;M162T410_pos_POS;M256T61_pos_POS;M631T33_pos_POS;M743T69_neg_NEG;M71T323_neg_NEG;M87T138_neg_NEG	C00127+C00318+C00195+C00195+C00005+C00546+C00022
Metabolism	Carbohydrate metabolism	Galactose metabolism	6	ko00052	M179T323_neg_NEG;M215T317_2_neg_NEG;M195T382_1_neg_NEG;M341T384_neg_NEG;M565T186_neg_NEG;M161T324_neg_NEG	C00267+C00124+C00880+C00089+C00052+C00137
Metabolism	Lipid metabolism	Fatty acid biosynthesis	6	ko00061	M171T51_neg_NEG;M199T47_neg_NEG;M227T45_neg_NEG;M143T51_neg_NEG;M281T42_2_neg_NEG;M255T43_neg_NEG	C01571+C02679+C06424+C06423+C00712+C00249
Metabolism	Metabolism of other amino acids	Glutathione metabolism	6	ko00480	M148T120_pos_POS;M355T29_pos_POS;M743T69_neg_NEG;M363T62_neg_NEG;M74T212_neg_NEG;M128T321_neg_NEG	C00025+C00127+C00005+C00669+C00037+C01879
Metabolism	Carbohydrate metabolism	Propanoate metabolism	6	ko00640	M868T36_1_pos_POS;M101T188_neg_NEG;M117T405_neg_NEG;M73T405_2_neg_NEG;M71T323_neg_NEG;M117T214_neg_NEG	C00091+C00109+C02170+C00163+C00546+C00042
Metabolism	Metabolism of cofactors and vitamins	Vitamin B6 metabolism	6	ko00750	M168T280_pos_POS;M169T232_pos_POS;M182T36_neg_NEG;M145T405_neg_NEG;M495T592_neg_NEG;M101T224_neg_NEG	C00250+C00534+C00847+C00064+C00647+C00232
Human Diseases	Drug resistance: antineoplastic	Antifolate resistance	6	ko01523	M408T438_pos_POS;M150T345_pos_POS;M307T245_neg_NEG;M321T255_neg_NEG;M396T9_neg_NEG;M444T16_neg_NEG	C00144+C00073+C00365+C00364+C00504+C00101
Cellular Processes	Cell growth and death	Necroptosis	6	ko04217	M732T207_pos_POS;M814T206_pos_POS;M256T61_pos_POS;M631T33_pos_POS;M303T41_neg_NEG;M645T211_neg_NEG	C00550+C00550+C00195+C00195+C00219+C00550
Human Diseases	Cancer: overview	Chemical carcinogenesis - receptor activation	6	ko05207	M273T294_pos_POS;M365T417_pos_POS;M263T22_2_pos_POS;M264T33_pos_POS;M328T262_neg_NEG;M249T76_neg_NEG	C00951+C00745+C00745+C00745+C00575+C07020
Metabolism	Carbohydrate metabolism	Ascorbate and aldarate metabolism	5	ko00053	M113T145_neg_NEG;M175T245_neg_NEG;M177T138_neg_NEG;M87T138_neg_NEG;M161T324_neg_NEG	C00333+C02670+C01040+C00022+C00137
Metabolism	Metabolism of cofactors and vitamins	Ubiquinone and other terpenoid-quinone biosynthesis	5	ko00130	M165T30_pos_POS;M222T359_pos_POS;M473T47_pos_POS;M203T211_neg_NEG;M579T182_neg_NEG	C14153+C00353+C02059+C03657+C00828
Metabolism	Lipid metabolism	alpha-Linolenic acid metabolism	5	ko00592	M757T170_pos_POS;M759T171_1_pos_POS;M817T170_neg_NEG;M737T165_neg_NEG;M227T317_neg_NEG	C00157+C00157+C00157+C00157+C16308
Metabolism	Carbohydrate metabolism	Pyruvate metabolism	5	ko00620	M402T328_pos_POS;M113T28_neg_NEG;M71T323_neg_NEG;M87T138_neg_NEG;M117T214_neg_NEG	C03451+C03248+C00546+C00022+C00042
Metabolism	Energy metabolism	Sulfur metabolism	5	ko00920	M119T382_neg_NEG;M104T405_neg_NEG;M200T175_2_neg_NEG;M117T214_neg_NEG;M124T316_2_neg_NEG	C08276+C00065+C01118+C00042+C00245
Metabolism	Xenobiotics biodegradation and metabolism	Metabolism of xenobiotics by cytochrome P450	5	ko00980	M365T417_pos_POS;M232T51_pos_POS;M263T22_2_pos_POS;M264T33_pos_POS;M178T215_3_neg_NEG	C00745+C19574+C00745+C00745+C19569
Environmental Information Processing	Signal transduction	cAMP signaling pathway	5	ko04024	M86T107_pos_POS;M268T183_pos_POS;M103T257_neg_NEG;M328T262_neg_NEG;M117T214_neg_NEG	C00334+C00212+C01089+C00575+C00042
Organismal Systems	Nervous system	GABAergic synapse	5	ko04727	M86T107_pos_POS;M148T120_pos_POS;M328T262_neg_NEG;M145T405_neg_NEG;M117T214_neg_NEG	C00334+C00025+C00575+C00064+C00042
Organismal Systems	Endocrine system	Thyroid hormone synthesis	5	ko04918	M606T434_pos_POS;M417T449_pos_POS;M355T29_pos_POS;M743T69_neg_NEG;M328T262_neg_NEG	C02465+C01060+C00127+C00005+C00575
Human Diseases	Endocrine and metabolic disease	Insulin resistance	5	ko04931	M204T340_pos_POS;M204T326_2_pos_POS;M256T61_pos_POS;M631T33_pos_POS;M87T138_neg_NEG	C02571+C02571+C00195+C00195+C00022
Human Diseases	Substance dependence	Nicotine addiction	5	ko05033	M86T107_pos_POS;M365T417_pos_POS;M148T120_pos_POS;M263T22_2_pos_POS;M264T33_pos_POS	C00334+C00745+C00025+C00745+C00745
Human Diseases	Substance dependence	Alcoholism	5	ko05034	M268T183_pos_POS;M148T120_pos_POS;M196T19_neg_NEG;M196T328_neg_NEG;M328T262_neg_NEG	C00212+C00025+C00355+C00355+C00575
Human Diseases	Cancer: overview	Pathways in cancer	5	ko05200	M273T294_pos_POS;M199T238_pos_POS;M287T293_pos_POS;M369T24_2_pos_POS;M328T262_neg_NEG	C00951+C03917+C00280+C00187+C00575
Metabolism	Carbohydrate metabolism	Citrate cycle (TCA cycle)	4	ko00020	M868T36_1_pos_POS;M191T591_neg_NEG;M87T138_neg_NEG;M117T214_neg_NEG	C00091+C00158+C00022+C00042
Metabolism	Lipid metabolism	Fatty acid degradation	4	ko00071	M400T201_pos_POS;M800T206_pos_POS;M131T405_neg_NEG;M255T43_neg_NEG	C02990+C02990+C00489+C00249
Metabolism	Carbohydrate metabolism	Inositol phosphate metabolism	4	ko00562	M465T401_pos_POS;M323T307_pos_POS;M661T236_pos_POS;M161T324_neg_NEG	C01243+C04062+C01204+C00137
Metabolism	Metabolism of cofactors and vitamins	Thiamine metabolism	4	ko00730	M665T177_pos_POS;M213T249_neg_NEG;M74T212_neg_NEG;M87T138_neg_NEG	C00003+C11437+C00037+C00022
Metabolism	Metabolism of cofactors and vitamins	Folate biosynthesis	4	ko00790	M254T353_pos_POS;M483T220_pos_POS;M396T9_neg_NEG;M444T16_neg_NEG	C05926+C00272+C00504+C00101
Metabolism	Metabolism of cofactors and vitamins	Porphyrin metabolism	4	ko00860	M148T120_pos_POS;M74T212_neg_NEG;M397T401_neg_NEG;M198T110_neg_NEG	C00025+C00037+C12147+C12147
Metabolism	Metabolism of terpenoids and polyketides	Terpenoid backbone biosynthesis	4	ko00900	M222T359_pos_POS;M269T650_pos_POS;M213T249_neg_NEG;M87T138_neg_NEG	C00353+C00129+C11437+C00022
Metabolism	Xenobiotics biodegradation and metabolism	Drug metabolism - other enzymes	4	ko00983	M117T355_pos_POS;M619T29_pos_POS;M244T130_pos_POS;M665T177_pos_POS	C16622+C16542+C12650+C00003
Environmental Information Processing	Signal transduction	Phosphatidylinositol signaling system	4	ko04070	M465T401_pos_POS;M323T307_pos_POS;M661T236_pos_POS;M161T324_neg_NEG	C01243+C04062+C01204+C00137
Organismal Systems	Nervous system	Synaptic vesicle cycle	4	ko04721	M86T107_pos_POS;M148T120_pos_POS;M112T283_pos_POS;M74T212_neg_NEG	C00334+C00025+C00388+C00037
Organismal Systems	Sensory system	Inflammatory mediator regulation of TRP channels	4	ko04750	M112T283_pos_POS;M301T164_neg_NEG;M303T41_neg_NEG;M328T262_neg_NEG	C00388+C04805+C00219+C00575
Organismal Systems	Endocrine system	Prolactin signaling pathway	4	ko04917	M273T294_pos_POS;M287T293_pos_POS;M196T19_neg_NEG;M196T328_neg_NEG	C00951+C00280+C00355+C00355
Organismal Systems	Endocrine system	Glucagon signaling pathway	4	ko04922	M328T262_neg_NEG;M191T591_neg_NEG;M87T138_neg_NEG;M117T214_neg_NEG	C00575+C00158+C00022+C00042
Organismal Systems	Digestive system	Carbohydrate digestion and absorption	4	ko04973	M215T317_2_neg_NEG;M73T405_2_neg_NEG;M397T23_neg_NEG;M341T384_neg_NEG	C00124+C00163+C12285+C00089
Human Diseases	Neurodegenerative disease	Parkinson disease	4	ko05012	M268T183_pos_POS;M196T19_neg_NEG;M196T328_neg_NEG;M328T262_neg_NEG	C00212+C00355+C00355+C00575
Human Diseases	Substance dependence	Cocaine addiction	4	ko05030	M148T120_pos_POS;M196T19_neg_NEG;M196T328_neg_NEG;M328T262_neg_NEG	C00025+C00355+C00355+C00575
Human Diseases	Substance dependence	Amphetamine addiction	4	ko05031	M148T120_pos_POS;M196T19_neg_NEG;M196T328_neg_NEG;M328T262_neg_NEG	C00025+C00355+C00355+C00575
Human Diseases	Cancer: overview	Chemical carcinogenesis - reactive oxygen species	4	ko05208	M273T294_pos_POS;M355T29_pos_POS;M665T177_pos_POS;M743T69_neg_NEG	C00951+C00127+C00003+C00005
Metabolism	Carbohydrate metabolism	Glycolysis / Gluconeogenesis	3	ko00010	M179T323_neg_NEG;M271T361_neg_NEG;M87T138_neg_NEG	C00267+C06186+C00022
Metabolism	Carbohydrate metabolism	Pentose and glucuronate interconversions	3	ko00040	M113T145_neg_NEG;M113T244_neg_NEG;M87T138_neg_NEG	C00333+C00181+C00022
Metabolism	Carbohydrate metabolism	Fructose and mannose metabolism	3	ko00051	M357T30_neg_NEG;M179T323_neg_NEG;M259T21_neg_NEG	C02985+C00267+C00275
Metabolism	Lipid metabolism	Steroid biosynthesis	3	ko00100	M363T26_pos_POS;M369T24_2_pos_POS;M227T164_neg_NEG	C01673+C00187+C05437
Metabolism	Biosynthesis of other secondary metabolites	Monobactam biosynthesis	3	ko00261	M175T561_pos_POS;M104T405_neg_NEG;M87T138_neg_NEG	C00062+C00065+C00022
Metabolism	Biosynthesis of other secondary metabolites	Penicillin and cephalosporin biosynthesis	3	ko00311	M144T258_pos_POS;M118T516_pos_POS;M116T332_neg_NEG	C00956+C00183+C00183
Metabolism	Lipid metabolism	Ether lipid metabolism	3	ko00565	M280T404_2_pos_POS;M675T176_neg_NEG;M214T412_neg_NEG	C00670+C04756+C01233
Metabolism	Xenobiotics biodegradation and metabolism	Dioxin degradation	3	ko00621	M121T50_neg_NEG;M109T23_neg_NEG;M87T138_neg_NEG	C00180+C00090+C00022
Metabolism	Carbohydrate metabolism	C5-Branched dibasic acid metabolism	3	ko00660	M148T120_pos_POS;M101T188_neg_NEG;M87T138_neg_NEG	C00025+C00109+C00022
Metabolism	Metabolism of terpenoids and polyketides	Insect hormone biosynthesis	3	ko00981	M445T179_pos_POS;M369T24_2_pos_POS;M503T106_pos_POS	C02633+C00187+C02633
Metabolism	Global and overview maps	Fatty acid metabolism	3	ko01212	M400T201_pos_POS;M800T206_pos_POS;M255T43_neg_NEG	C02990+C02990+C00249
Human Diseases	Drug resistance: antineoplastic	Endocrine resistance	3	ko01522	M273T294_pos_POS;M287T293_pos_POS;M328T262_neg_NEG	C00951+C00280+C00575
Environmental Information Processing	Signal transduction	cGMP-PKG signaling pathway	3	ko04022	M268T183_pos_POS;M408T438_pos_POS;M328T262_neg_NEG	C00212+C00144+C00575
Organismal Systems	Aging	Longevity regulating pathway - worm	3	ko04212	M665T177_pos_POS;M123T59_pos_POS;M281T42_2_neg_NEG	C00003+C00153+C00712
Organismal Systems	Circulatory system	Vascular smooth muscle contraction	3	ko04270	M268T183_pos_POS;M303T41_neg_NEG;M328T262_neg_NEG	C00212+C00219+C00575
Organismal Systems	Immune system	Fc epsilon RI signaling pathway	3	ko04664	M112T283_pos_POS;M351T44_neg_NEG;M303T41_neg_NEG	C00388+C00696+C00219
Organismal Systems	Nervous system	Glutamatergic synapse	3	ko04724	M148T120_pos_POS;M328T262_neg_NEG;M145T405_neg_NEG	C00025+C00575+C00064
Organismal Systems	Nervous system	Cholinergic synapse	3	ko04725	M104T644_pos_POS;M104T292_2_pos_POS;M328T262_neg_NEG	C00114+C00114+C00575
Organismal Systems	Nervous system	Dopaminergic synapse	3	ko04728	M196T19_neg_NEG;M196T328_neg_NEG;M328T262_neg_NEG	C00355+C00355+C00575
Organismal Systems	Endocrine system	Estrogen signaling pathway	3	ko04915	M273T294_pos_POS;M86T107_pos_POS;M328T262_neg_NEG	C00951+C00334+C00575
Organismal Systems	Endocrine system	Regulation of lipolysis in adipocytes	3	ko04923	M268T183_pos_POS;M303T41_neg_NEG;M328T262_neg_NEG	C00212+C00219+C00575
Organismal Systems	Excretory system	Endocrine and other factor-regulated calcium reabsorption	3	ko04961	M273T294_pos_POS;M363T26_pos_POS;M328T262_neg_NEG	C00951+C01673+C00575
Organismal Systems	Excretory system	Proximal tubule bicarbonate reclamation	3	ko04964	M148T120_pos_POS;M179T323_neg_NEG;M145T405_neg_NEG	C00025+C00267+C00064
Organismal Systems	Digestive system	Cobalamin transport and metabolism	3	ko04980	M150T345_pos_POS;M868T36_1_pos_POS;M444T16_neg_NEG	C00073+C00091+C00101
Human Diseases	Substance dependence	Morphine addiction	3	ko05032	M86T107_pos_POS;M268T183_pos_POS;M328T262_neg_NEG	C00334+C00212+C00575
Human Diseases	Infectious disease: parasitic	Leishmaniasis	3	ko05140	M256T61_pos_POS;M631T33_pos_POS;M303T41_neg_NEG	C00195+C00195+C00219
Human Diseases	Infectious disease: parasitic	African trypanosomiasis	3	ko05143	M205T36_pos_POS;M351T44_neg_NEG;M190T150_neg_NEG	C00078+C00696+C00328
Human Diseases	Infectious disease: parasitic	Amoebiasis	3	ko05146	M175T561_pos_POS;M303T41_neg_NEG;M328T262_neg_NEG	C00062+C00219+C00575
Human Diseases	Cancer: specific types	Prostate cancer	3	ko05215	M273T294_pos_POS;M199T238_pos_POS;M287T293_pos_POS	C00951+C03917+C00280
Metabolism	Energy metabolism	Oxidative phosphorylation	2	ko00190	M665T177_pos_POS;M117T214_neg_NEG	C00003+C00042
Metabolism	Biosynthesis of other secondary metabolites	Caffeine metabolism	2	ko00232	M363T214_neg_NEG;M165T33_neg_NEG	C16359+C16357
Metabolism	Amino acid metabolism	Lysine biosynthesis	2	ko00300	M144T258_pos_POS;M319T348_neg_NEG	C00956+C00322
Metabolism	Metabolism of other amino acids	Phosphonate and phosphinate metabolism	2	ko00440	M74T212_neg_NEG;M87T138_neg_NEG	C00037+C00022
Metabolism	Biosynthesis of other secondary metabolites	Neomycin, kanamycin and gentamicin biosynthesis	2	ko00524	M148T120_pos_POS;M323T31_pos_POS	C00025+C01737
Metabolism	Metabolism of cofactors and vitamins	One carbon pool by folate	2	ko00670	M396T9_neg_NEG;M444T16_neg_NEG	C00504+C00101
Metabolism	Metabolism of cofactors and vitamins	Biotin metabolism	2	ko00780	M215T345_pos_POS;M186T242_neg_NEG	C01909+C01092
Metabolism	Energy metabolism	Nitrogen metabolism	2	ko00910	M148T120_pos_POS;M145T405_neg_NEG	C00025+C00064
Metabolism	Metabolism of terpenoids and polyketides	Nonribosomal peptide structures	2	ko01054	M104T405_neg_NEG;M496T126_neg_NEG	C00065+C05371
Environmental Information Processing	Signal transduction	Phospholipase D signaling pathway	2	ko04072	M148T120_pos_POS;M328T262_neg_NEG	C00025+C00575
Environmental Information Processing	Signal transduction	AMPK signaling pathway	2	ko04152	M665T177_pos_POS;M87T138_neg_NEG	C00003+C00022
Organismal Systems	Aging	Longevity regulating pathway	2	ko04211	M665T177_pos_POS;M328T262_neg_NEG	C00003+C00575
Organismal Systems	Circulatory system	Adrenergic signaling in cardiomyocytes	2	ko04261	M194T348_pos_POS;M328T262_neg_NEG	C07056+C00575
Organismal Systems	Development and regeneration	Axon regeneration	2	ko04361	M205T36_pos_POS;M328T262_neg_NEG	C00078+C00575
Cellular Processes	Cellular community - eukaryotes	Gap junction	2	ko04540	M148T120_pos_POS;M328T262_neg_NEG	C00025+C00575
Organismal Systems	Immune system	Platelet activation	2	ko04611	M303T41_neg_NEG;M328T262_neg_NEG	C00219+C00575
Organismal Systems	Environmental adaptation	Circadian entrainment	2	ko04713	M148T120_pos_POS;M328T262_neg_NEG	C00025+C00575
Organismal Systems	Nervous system	Long-term potentiation	2	ko04720	M148T120_pos_POS;M328T262_neg_NEG	C00025+C00575
Organismal Systems	Nervous system	Neurotrophin signaling pathway	2	ko04722	M256T61_pos_POS;M631T33_pos_POS	C00195+C00195
Organismal Systems	Nervous system	Long-term depression	2	ko04730	M148T120_pos_POS;M303T41_neg_NEG	C00025+C00219
Organismal Systems	Sensory system	Olfactory transduction	2	ko04740	M408T438_pos_POS;M328T262_neg_NEG	C00144+C00575
Organismal Systems	Endocrine system	Insulin secretion	2	ko04911	M328T262_neg_NEG;M87T138_neg_NEG	C00575+C00022
Organismal Systems	Endocrine system	GnRH signaling pathway	2	ko04912	M303T41_neg_NEG;M328T262_neg_NEG	C00219+C00575
Organismal Systems	Endocrine system	Thyroid hormone signaling pathway	2	ko04919	M606T434_pos_POS;M328T262_neg_NEG	C02465+C00575
Organismal Systems	Endocrine system	Adipocytokine signaling pathway	2	ko04920	M256T61_pos_POS;M631T33_pos_POS	C00195+C00195
Organismal Systems	Endocrine system	Oxytocin signaling pathway	2	ko04921	M303T41_neg_NEG;M328T262_neg_NEG	C00219+C00575
Organismal Systems	Endocrine system	Renin secretion	2	ko04924	M268T183_pos_POS;M328T262_neg_NEG	C00212+C00575
Organismal Systems	Endocrine system	Cortisol synthesis and secretion	2	ko04927	M369T24_2_pos_POS;M328T262_neg_NEG	C00187+C00575
Organismal Systems	Endocrine system	Parathyroid hormone synthesis, secretion and action	2	ko04928	M363T26_pos_POS;M328T262_neg_NEG	C01673+C00575
Organismal Systems	Endocrine system	GnRH secretion	2	ko04929	M273T294_pos_POS;M86T107_pos_POS	C00951+C00334
Human Diseases	Endocrine and metabolic disease	AGE-RAGE signaling pathway in diabetic complications	2	ko04933	M256T61_pos_POS;M631T33_pos_POS	C00195+C00195
Human Diseases	Endocrine and metabolic disease	Cushing syndrome	2	ko04934	M369T24_2_pos_POS;M328T262_neg_NEG	C00187+C00575
Human Diseases	Endocrine and metabolic disease	Alcoholic liver disease	2	ko04936	M665T177_pos_POS;M743T69_neg_NEG	C00003+C00005
Organismal Systems	Digestive system	Gastric acid secretion	2	ko04971	M112T283_pos_POS;M328T262_neg_NEG	C00388+C00575
Human Diseases	Neurodegenerative disease	Amyotrophic lateral sclerosis	2	ko05014	M175T561_pos_POS;M148T120_pos_POS	C00062+C00025
Human Diseases	Neurodegenerative disease	Pathways of neurodegeneration - multiple diseases	2	ko05022	M175T561_pos_POS;M148T120_pos_POS	C00062+C00025
Human Diseases	Infectious disease: parasitic	Chagas disease	2	ko05142	M175T561_pos_POS;M328T262_neg_NEG	C00062+C00575
Human Diseases	Cancer: overview	Chemical carcinogenesis - DNA adducts	2	ko05204	M232T51_pos_POS;M178T215_3_neg_NEG	C19574+C19569
Human Diseases	Immune disease	Asthma	2	ko05310	M112T283_pos_POS;M351T44_neg_NEG	C00388+C00696
Metabolism	Lipid metabolism	Fatty acid elongation	1	ko00062	M255T43_neg_NEG	C00249
Metabolism	Metabolism of other amino acids	Selenocompound metabolism	1	ko00450	M90T51_pos_POS	C00041
Metabolism	Carbohydrate metabolism	Starch and sucrose metabolism	1	ko00500	M341T384_neg_NEG	C00089
Metabolism	Lipid metabolism	Glycerolipid metabolism	1	ko00561	M105T352_neg_NEG	C00258
Metabolism	Metabolism of cofactors and vitamins	Riboflavin metabolism	1	ko00740	M411T267_neg_NEG	C00255
Metabolism	Xenobiotics biodegradation and metabolism	Drug metabolism - cytochrome P450	1	ko00982	M295T304_pos_POS	C07646
Metabolism	Metabolism of terpenoids and polyketides	Type I polyketide structures	1	ko01052	M804T324_pos_POS	C01375
Organismal Systems	Endocrine system	PPAR signaling pathway	1	ko03320	M301T218_neg_NEG	C14776
Environmental Information Processing	Signal transduction	MAPK signaling pathway	1	ko04010	M328T262_neg_NEG	C00575
Environmental Information Processing	Signal transduction	Ras signaling pathway	1	ko04014	M328T262_neg_NEG	C00575
Environmental Information Processing	Signal transduction	Rap1 signaling pathway	1	ko04015	M328T262_neg_NEG	C00575
Environmental Information Processing	Signal transduction	Calcium signaling pathway	1	ko04020	M328T262_neg_NEG	C00575
Organismal Systems	Immune system	Chemokine signaling pathway	1	ko04062	M328T262_neg_NEG	C00575
Environmental Information Processing	Signal transduction	HIF-1 signaling pathway	1	ko04066	M87T138_neg_NEG	C00022
Environmental Information Processing	Signal transduction	FoxO signaling pathway	1	ko04068	M148T120_pos_POS	C00025
Cellular Processes	Cell growth and death	Oocyte meiosis	1	ko04114	M328T262_neg_NEG	C00575
Genetic Information Processing	Folding, sorting and degradation	Sulfur relay system	1	ko04122	M90T51_pos_POS	C00041
Cellular Processes	Transport and catabolism	Lysosome	1	ko04142	M259T21_neg_NEG	C00275
Environmental Information Processing	Signal transduction	mTOR signaling pathway	1	ko04150	M175T561_pos_POS	C00062
Organismal Systems	Aging	Longevity regulating pathway - multiple species	1	ko04213	M328T262_neg_NEG	C00575
Environmental Information Processing	Signal transduction	Hedgehog signaling pathway	1	ko04340	M328T262_neg_NEG	C00575
Environmental Information Processing	Signal transduction	Apelin signaling pathway	1	ko04371	M328T262_neg_NEG	C00575
Organismal Systems	Immune system	Neutrophil extracellular trap formation	1	ko04613	M277T204_neg_NEG	C11221
Organismal Systems	Immune system	Fc gamma R-mediated phagocytosis	1	ko04666	M303T41_neg_NEG	C00219
Organismal Systems	Immune system	Leukocyte transendothelial migration	1	ko04670	M328T262_neg_NEG	C00575
Organismal Systems	Environmental adaptation	Circadian rhythm	1	ko04710	M328T262_neg_NEG	C00575
Organismal Systems	Sensory system	Phototransduction	1	ko04744	M408T438_pos_POS	C00144
Organismal Systems	Sensory system	Phototransduction - fly	1	ko04745	M303T41_neg_NEG	C00219
Organismal Systems	Endocrine system	Insulin signaling pathway	1	ko04910	M328T262_neg_NEG	C00575
Organismal Systems	Endocrine system	Progesterone-mediated oocyte maturation	1	ko04914	M328T262_neg_NEG	C00575
Organismal Systems	Endocrine system	Melanogenesis	1	ko04916	M328T262_neg_NEG	C00575
Organismal Systems	Endocrine system	Relaxin signaling pathway	1	ko04926	M328T262_neg_NEG	C00575
Human Diseases	Endocrine and metabolic disease	Type II diabetes mellitus	1	ko04930	M87T138_neg_NEG	C00022
Organismal Systems	Endocrine system	Growth hormone synthesis, secretion and action	1	ko04935	M328T262_neg_NEG	C00575
Organismal Systems	Excretory system	Aldosterone-regulated sodium reabsorption	1	ko04960	M328T262_neg_NEG	C00575
Organismal Systems	Excretory system	Vasopressin-regulated water reabsorption	1	ko04962	M328T262_neg_NEG	C00575
Organismal Systems	Digestive system	Salivary secretion	1	ko04970	M328T262_neg_NEG	C00575
Organismal Systems	Digestive system	Pancreatic secretion	1	ko04972	M328T262_neg_NEG	C00575
Organismal Systems	Digestive system	Fat digestion and absorption	1	ko04975	M369T24_2_pos_POS	C00187
Human Diseases	Neurodegenerative disease	Huntington disease	1	ko05016	M148T120_pos_POS	C00025
Human Diseases	Neurodegenerative disease	Spinocerebellar ataxia	1	ko05017	M148T120_pos_POS	C00025
Human Diseases	Neurodegenerative disease	Prion disease	1	ko05020	M328T262_neg_NEG	C00575
Human Diseases	Infectious disease: bacterial	Vibrio cholerae infection	1	ko05110	M328T262_neg_NEG	C00575
Human Diseases	Infectious disease: bacterial	Shigellosis	1	ko05131	M130T299_neg_NEG	C00407
Human Diseases	Infectious disease: bacterial	Pertussis	1	ko05133	M328T262_neg_NEG	C00575
Human Diseases	Infectious disease: bacterial	Tuberculosis	1	ko05152	M363T26_pos_POS	C01673
Human Diseases	Infectious disease: viral	Human papillomavirus infection	1	ko05165	M328T262_neg_NEG	C00575
Human Diseases	Infectious disease: viral	Human T-cell leukemia virus 1 infection	1	ko05166	M328T262_neg_NEG	C00575
Human Diseases	Cancer: specific types	Basal cell carcinoma	1	ko05217	M369T24_2_pos_POS	C00187
Human Diseases	Cancer: specific types	Breast cancer	1	ko05224	M273T294_pos_POS	C00951
Human Diseases	Immune disease	Autoimmune thyroid disease	1	ko05320	M606T434_pos_POS	C02465
Human Diseases	Cardiovascular disease	Dilated cardiomyopathy	1	ko05414	M328T262_neg_NEG	C00575
Human Diseases	Cardiovascular disease	Lipid and atherosclerosis	1	ko05417	M369T24_2_pos_POS	C00187
Human Diseases	Cardiovascular disease	Fluid shear stress and atherosclerosis	1	ko05418	M483T220_pos_POS	C00272
Drug Development	Chronology: Nervous system agents	Anticonvulsants	1	ko07033	M207T255_3_pos_POS	C07499
Drug Development	Structure-based classification	Eicosanoids	1	ko07034	M303T41_neg_NEG	C00219
Drug Development	Target-based classification: Nuclear receptors	Progesterone, androgen and estrogen receptor agonists/antagonists	1	ko07226	M273T294_pos_POS	C00951
Drug Development	Target-based classification: G protein-coupled receptors	Histamine H2/H3 receptor agonists/antagonists	1	ko07227	M112T283_pos_POS	C00388
Drug Development	Target-based classification: Ion channels	GABA-A receptor agonists/antagonists	1	ko07230	M241T228_neg_NEG	C07521
