# Supplementary material for: Preliminary Metabolomic Analysis: Serum Metabolomic Dynamics During Estrus Synchronization in Kazakh Mares
Source: Animals (Basel). 2026 Jul 17;16(14):2222. doi: 10.3390/ani16142222 (PMC13403378; doi:10.3390/ani16142222)
Supplement: Supplementary file 1 [file animals-16-02222-s001.zip › Supplementary Table S3.xlsx]

## Sheet: M1-vs-M3.all.name.annot
index	M1-1	M1-2	M1-3	M1-4	M1-5	M1-6	M3-1	M3-2	M3-3	M3-4	M3-5	M3-6	control_mean	case_mean	log2_FC(case_mean/control_mean)	Pvalue	FDR	VIP	MS2_name	RT	m/z	score	HMDB	CAS	SuperClass	Class	SubClass	CAS	HMDB	C_ID	Pathway	KEGG_B_class	KEGG_A_class
M187T23_3_neg_NEG	129421288537.843	102834881784.036	87530466775.6735	130276045088.401	138188019777.144	120491940603.503	107416682066.925	86899496288.4046	76215078219.3846	112184937765.217	126426940521.658	127874188351.449	1.18124e+11	106169553868.84	-0.153929	0.327277710934658	0.605103795153982	22.4657755439642	4-(Hydroxymethyl)benzenesulfonic acid	23.3455	187.007	0.8899	--	-	--	--	--	--	--	C06678	ko01120//Microbial metabolism in diverse environments	Global and overview maps	Metabolism
M367T323_3_neg_NEG	8421620333.95916	4523005230.84486	1850003226.48284	5508075789.20489	4421386818.7778	6811491249.84234	8409245768.40974	7738326494.3387	8214354356.2747	7314390068.83557	6342102291.4441	7812110919.18259	5255930441.51865	7638421649.74757	0.539328377851354	0.0335532010931179	0.216591310883278	13.7524663492073	3-O-Feruloylquinic acid	323.041	367.105	0.9575	HMDB0030669	62929-69-5	Organic oxygen compounds	Organooxygen compounds	Alcohols and polyols	62929-69-5	HMDB0030669	-	-	-	-
M89T245_neg_NEG	11856734378.0716	6762351213.09066	6479419170.55764	4438761634.93464	4442395594.34075	4204024471.89366	3547642727.58562	3133320159.15702	3775990999.74089	2863813094.78087	5692584852.13056	3673942619.22543	6363947743.81483	3781215742.1034	-0.751072	0.0669476451773589	0.293166620953381	13.327605951247	Dl-lactate	245.417	89.0243	0.9987	HMDB0144295	-	--	--	--	--	--	-	-	-	-
M141T370_neg_NEG	22263280456.9759	22729402250.5428	20249220425.6783	18698910781.1028	18862857267.3756	18245352604.2074	20310712457.0451	18076460040.8013	17925019095.9304	17238869464.0147	16936703835.9264	17002299853.0203	20174837297.6471	17915010791.123	-0.171388	0.037115392742561	0.227097908006424	13.025830166622	5-Hydroxymethyl-2-furancarboxylic acid	369.575	141.017	0.0538	HMDB0029188	-	Organoheterocyclic compounds	Furans	Furoic acid and derivatives	6338-41-6	HMDB0002432	-	-	-	-
M255T43_neg_NEG	10057547542.6421	9424444892.6585	9712580106.73224	9317994095.91842	3890448224.97395	11195254917.027	12184861935.6538	11480376872.3925	10099310721.7052	12990557150.4909	11021776331.8548	9205710583.8995	8933044963.32537	11163765599.3328	0.321599809512518	0.0896456229737817	0.334122432280155	12.938522545643	Palmitic acid	42.8012	255.233	0.9999	HMDB0000220	1957-10-03	Lipids and lipid-like molecules	Fatty Acyls	Fatty acids and conjugates	-	HMDB0303203	C00249	ko01100//Metabolic pathways;ko01060//Biosynthesis of plant secondary metabolites;ko01040//Biosynthesis of unsaturated fatty acids;ko00061//Fatty acid biosynthesis;ko00071//Fatty acid degradation;ko01212//Fatty acid metabolism;ko00062//Fatty acid elongation	Chemical structure transformation maps;Global and overview maps;Lipid metabolism	Metabolism
M178T215_3_neg_NEG	5803801907.02579	4965996807.6076	3362957402.63491	5084092683.99344	4776599591.5352	4385946634.12367	5441376700.31163	5346281511.62181	5458898534.68312	5863273161.64673	9956719255.46703	9513368820.49572	4729899171.15343	6929986330.70434	0.551043077192095	0.0434177206972641	0.244887408157176	12.8049942069047	1-(3-Pyridyl)-1-butanone-4-carboxylic acid	214.951	178.051	0.9962	HMDB0000992	4192-31-8	--	--	--	--	--	C19569	ko01100//Metabolic pathways;ko01120//Microbial metabolism in diverse environments;ko00760//Nicotinate and nicotinamide metabolism;ko00980//Metabolism of xenobiotics by cytochrome P450;ko05204//Chemical carcinogenesis - DNA adducts	Cancer: overview;Global and overview maps;Metabolism of cofactors and vitamins;Xenobiotics biodegradation and metabolism	Human Diseases;Metabolism
M281T42_2_neg_NEG	2478974585.9916	3190432337.59506	4268762925.15151	2053576222.67542	2279325128.25545	2154447530.25109	3181298734.92092	3866245268.35948	5652650233.88701	5763797438.19233	9997143290.59654	1902053973.37712	2737586454.98669	5060531489.8889	0.886384387281528	0.0834157438679556	0.322898109039351	12.6631243696828	Oleic acid	41.5455	281.249	0.9999	HMDB0000207	112-80-1	Lipids and lipid-like molecules	Fatty Acyls	Fatty acids and conjugates	2027-47-6	HMDB0062703	C00712	ko01060//Biosynthesis of plant secondary metabolites;ko01040//Biosynthesis of unsaturated fatty acids;ko00061//Fatty acid biosynthesis;ko04212//Longevity regulating pathway - worm	Aging;Chemical structure transformation maps;Lipid metabolism	Metabolism;Organismal Systems
M387T370_3_neg_NEG	8769707350.91076	8120836791.53488	6860508873.41342	6645989781.28522	6789541146.13033	6321519247.12915	6617715697.84517	5694187718.96679	5855650285.37348	5426749255.48625	5297063038.30472	5232488443.19644	7251350531.73396	5687309073.19547	-0.350504	0.00569529845144293	0.109665642902938	12.1614800296881	Salazinic acid	369.584	387.026	0.0005	--	-	--	--	--	--	--	-	-	-	-
M124T316_2_neg_NEG	3991106520.68013	4731219116.28239	3246984083.29735	2170373104.7796	2551091846.43223	2247717957.44883	2250090045.67167	1539288460.86511	1486864887.86545	1918682358.08551	1.37222e+09	1517996372.29005	3156415438.15342	1680856930.82047	-0.90909	0.00768693151859101	0.122966920111751	11.6210346863818	Taurine	316.077	124.007	0.9999	HMDB0000251	107-35-7	Organic acids and derivatives	Organic sulfonic acids and derivatives	Organosulfonic acids and derivatives	107-35-7	HMDB0000251	C00245	ko01100//Metabolic pathways;ko02010//ABC transporters;ko00120//Primary bile acid biosynthesis;ko04080//Neuroactive ligand-receptor interaction;ko00430//Taurine and hypotaurine metabolism;ko00920//Sulfur metabolism	Energy metabolism;Global and overview maps;Lipid metabolism;Membrane transport;Metabolism of other amino acids;Signaling molecules and interaction	Environmental Information Processing;Metabolism
M87T138_neg_NEG	8790454442.26103	4849348953.98578	6294044449.2505	3794125935.98172	4839621447.40793	5504925285.70196	4172511579.74893	4065362182.98748	3786929993.60719	4965068461.89956	3440667571.46239	2977251447.86612	5678753419.09815	3901298539.59528	-0.54162	0.041515777710035	0.240722556703828	11.4369671775947	Pyruvate	137.544	87.0087	0.9992	HMDB0000243	127-17-3	Organic acids and derivatives	Keto acids and derivatives	Alpha-keto acids and derivatives	127-17-3	HMDB0000243	C00022	ko01100//Metabolic pathways;ko01110//Biosynthesis of secondary metabolites;ko01120//Microbial metabolism in diverse environments;ko01240//Biosynthesis of cofactors;ko01060//Biosynthesis of plant secondary metabolites;ko01230//Biosynthesis of amino acids;ko01210//2-Oxocarboxylic acid metabolism;ko00470//D-Amino acid metabolism;ko05230//Central carbon metabolism in cancer;ko01063//Biosynthesis of a…	Amino acid metabolism;Biosynthesis of other secondary metabolites;Cancer: overview;Carbohydrate metabolism;Cardiovascular disease;Chemical structure transformation maps;Endocrine and metabolic disease;Endocrine system;Global and overview maps;Metabolism of cofactors and vitamins;Metabolism of other amino acids;Metabolism of terpenoids and polyketides;Signal transduction;Xenobiotics biodegradation…	Environmental Information Processing;Human Diseases;Metabolism;Organismal Systems
M128T321_neg_NEG	3261180035.51333	3506122154.57686	3448554506.93839	2712257760.82769	2416364744.26588	2638287287.68424	1823529105.98216	1908722285.29893	2178596097.58402	2056069573.05011	1195757889.13963	1714010573.92208	2997127748.30106	1812780920.82949	-0.725376	0.000524934904317145	0.0562831693947075	11.3812278387673	L-pyroglutamic acid	321.123	128.035	0.9998	HMDB0000267	98-79-3	Organic acids and derivatives	Carboxylic acids and derivatives	Amino acids, peptides, and analogues	98-79-3	HMDB0000267	C01879	ko01100//Metabolic pathways;ko00480//Glutathione metabolism	Global and overview maps;Metabolism of other amino acids	Metabolism
M215T317_2_neg_NEG	3178603580.83711	3229338099.82504	2245049007.44957	1885746946.85698	1914349264.91438	3413430304.53325	1421874163.74284	1683471947.11679	1606277084.80126	1344532909.76919	1126960789.82634	1369642857.0727	2644419534.06939	1425459958.72152	-0.891524	0.00223383361979919	0.0826921658390647	10.9095738444729	D-(+)-Galactose	317.096	215.033	0.7037	HMDB0000143	3646-73-9	Organic oxygen compounds	Organooxygen compounds	Carbohydrates and carbohydrate conjugates	3646-73-9	HMDB0000143	C00124	ko01100//Metabolic pathways;ko04978//Mineral absorption;ko00052//Galactose metabolism;ko04973//Carbohydrate digestion and absorption	Carbohydrate metabolism;Digestive system;Global and overview maps	Metabolism;Organismal Systems
M305T370_2_neg_NEG	6937143969.74412	6845239663.85453	5912954960.74963	5435805938.61195	5748937918.06771	5.32062e+09	5618115440.97732	4979388240.39651	5191235967.78051	4675693902.78855	4540850331.17136	4489145235.83814	6033450239.65599	4915738186.49207	-0.295575	0.00768162137327307	0.122966920111751	10.1599241355302	Griseophenone B	369.535	305.023	0.6034	--	-	--	--	--	--	--	-	-	-	-
M226T26_neg_NEG	1525875726.15639	1407386491.88733	1753286659.35203	2225500711.85955	2023246704.2509	1060035831.27936	168130083.666107	1075534137.14913	1027602694.75611	708837117.373659	928537827.909154	318725371.775332	1665888687.46426	704561205.438249	-1.2415	0.00206651328117367	0.0821118923254877	10.0562059238677	2,2'-[(Phosphonomethyl)imino]diacetic acid	25.9476	226.018	0.9113	--	-	--	--	--	--	--	-	-	-	-
M469T370_2_neg_NEG	5382184548.50856	4729146610.7796	4002552601.19563	3897992634.46958	4103942130.53106	3890150733.18478	3909425453.0053	3432576274.31461	3491847577.27707	3194582748.99082	3128250848.28259	3127531125.31806	4334328209.7782	3380702337.86474	-0.358485	0.00599025337311631	0.111477419397341	9.46955818157498	(1R,4S,5S,6S)-4-Amino-2-thiabicyclo[3.1.0]hexane-4,6-dicarboxylic acid 2,2-dioxide	369.577	469.029	0	--	-	--	--	--	--	--	-	-	-	-
M283T42_1_neg_NEG	4452028730.59266	3658163234.99113	9744850947.79897	7745449380.54541	12725750293.8133	10116424940.0923	13791446603.1363	12666565296.5133	10269684522.4232	8027055906.5892	6391048049.48738	8456584477.38098	8073777921.30563	9933730809.25506	0.299091747857976	0.337261575654322	0.613008501194863	8.63053552842169	Methyl heptadecanoic acid	42.0612	283.264	0.9156	--	-	--	--	--	--	--	-	-	-	-
M187T245_neg_NEG	3148545735.76113	2276842948.95553	2000554868.93473	1484037768.64282	1372783712.64179	1265814699.95401	887993083.229444	788997460.429377	986808032.913391	782073299.098526	1868384164.02049	952470801.544774	1924763289.14833	1044454473.53933	-0.881931	0.0259880449435627	0.194654063441412	8.41155525871953	1-Hydroxy-2-naphthoic acid	245.447	187.042	0.9813	--	-	Benzenoids	Naphthalenes	Naphthalenecarboxylic acids and derivatives	-	HMDB0243892	C03203	ko01100//Metabolic pathways;ko01120//Microbial metabolism in diverse environments	Global and overview maps	Metabolism
M129T164_neg_NEG	1119101479.0385	1421316301.01663	1567994612.78224	798863871.167914	814933824.757768	797086834.251754	295131154.592088	212746104.621964	747643610.784716	677091351.499572	424111828.554443	398668116.047158	1086549487.16913	459232027.683324	-1.24246	0.00336621500919038	0.0911392011566567	7.99561397290944	Ketoleucine	163.906	129.056	0.9646	HMDB0000695	816-66-0	Organic acids and derivatives	Keto acids and derivatives	Short-chain keto acids and derivatives	816-66-0	HMDB0000695	C00233	ko01100//Metabolic pathways;ko01110//Biosynthesis of secondary metabolites;ko01230//Biosynthesis of amino acids;ko01210//2-Oxocarboxylic acid metabolism;ko00280//Valine, leucine and isoleucine degradation;ko00785//Lipoic acid metabolism;ko00290//Valine, leucine and isoleucine biosynthesis	Amino acid metabolism;Global and overview maps;Metabolism of cofactors and vitamins	Metabolism
M212T27_2_neg_NEG	13763269044.5532	205260941.489364	13487354821.129	22646310530.852	15680939628.3924	29643479676.4955	258008743.090301	315754202.625976	23442655624.3487	17109939872.4334	13565810363.3573	26461554715.3331	15904435773.8186	13525620586.8648	-0.233734	0.705225225446095	0.855683892759768	7.94889916444355	Indoxyl sulfate	26.8181	212.002	0.9938	HMDB0000682	487-94-5	Organic acids and derivatives	Organic sulfuric acids and derivatives	Arylsulfates	487-94-5	HMDB0000682	-	-	-	-
M551T370_2_neg_NEG	3709267578.32891	3266738994.15891	2769366915.17599	2682358795.02079	2790852982.59521	2646509280.78585	2703815555.26431	2369795812.25658	2447510626.99397	2132969409.8693	2069287847.76795	2082933268.77876	2977515757.67761	2301052086.82181	-0.371816	0.00717348474723479	0.118686090375946	7.92155682831396	6-Phosphogluconic acid	369.59	551.032	0.0049	HMDB0001316	921-62-0	Organic oxygen compounds	Organooxygen compounds	Carbohydrates and carbohydrate conjugates	921-62-0	HMDB0001316	C00345	ko01100//Metabolic pathways;ko01110//Biosynthesis of secondary metabolites;ko01120//Microbial metabolism in diverse environments;ko01200//Carbon metabolism;ko00030//Pentose phosphate pathway	Carbohydrate metabolism;Global and overview maps	Metabolism
M498T184_3_neg_NEG	770076124.216925	457510725.49805	534428930.435829	1418568222.33566	1080643166.63833	957522800.874455	3576188878.63077	879406955.667355	1446351923.9214	2615860137.8849	848843689.567258	1094631063.54272	869791661.666541	1743547108.2024	1.00328356078251	0.096809073535669	0.345400222698243	7.42840318753608	Taurochenodeoxycholate	183.856	498.289	0.9987	HMDB0000951	516-35-8	Lipids and lipid-like molecules	Steroids and steroid derivatives	Bile acids, alcohols and derivatives	-	HMDB0242411	C05465	ko04976//Bile secretion;ko00120//Primary bile acid biosynthesis;ko00121//Secondary bile acid biosynthesis;ko04979//Cholesterol metabolism	Digestive system;Lipid metabolism	Metabolism;Organismal Systems
M137T38_neg_NEG	84678489.0908808	65006908.3706016	79154357.4425851	164125997.623363	523352731.814807	102114979.027373	773254725.600081	604585824.904536	583429363.10939	1007870173.1443	699081473.853517	267715374.11574	169738910.561602	655989489.121261	1.95035537589441	0.00272127210672103	0.0877518779019777	6.97927703160745	Shikimic acid	38.3401	137.024	0.9971	HMDB0003070	138-59-0	Organic oxygen compounds	Organooxygen compounds	Alcohols and polyols	138-59-0	HMDB0003070	C00493	ko01100//Metabolic pathways;ko01110//Biosynthesis of secondary metabolites;ko01240//Biosynthesis of cofactors;ko01060//Biosynthesis of plant secondary metabolites;ko01230//Biosynthesis of amino acids;ko01063//Biosynthesis of alkaloids derived from shikimate pathway;ko01070//Biosynthesis of plant hormones;ko01061//Biosynthesis of phenylpropanoids;ko00400//Phenylalanine, tyrosine and tryptophan bio…	Amino acid metabolism;Chemical structure transformation maps;Global and overview maps	Metabolism
M223T370_1_neg_NEG	2980477235.05454	2913980083.49945	2427135612.86992	2292592683.6766	2400957675.44748	2375814996.92955	2332250771.81168	2043423009.17378	2206722077.74569	1954358539.54115	1913544901.66819	1893604091.31452	2565159714.57959	2057317231.87583	-0.318284	0.00508134801350299	0.103424569647991	6.96391851306105	4-(Chloromethyl)-7-hydroxy-8-methyl-2H-chromen-2-one	369.55	223.02	0	--	-	--	--	--	--	--	-	-	-	-
M223T32_1_neg_NEG	17163708927.068	17418838231.7483	17578051434.791	17457387743.0888	17297737649.8325	17532774425.3306	18117603592.9718	17999406984.7562	17221032583.9617	17988519014.7097	19765367467.6904	17388639109.7722	17408083068.6432	18080094792.3103	0.0546448956613618	0.102408028998554	0.355240842135037	6.95884003602632	1H-Pyrazole-3-carboxylic acid, 5-(2,4-difluorophenyl)-	31.6419	223.028	0.9988	--	-	--	--	--	--	--	-	-	-	-
M191T404_neg_NEG	33457091.8912195	19499384.1364501	28362990.3442883	72290171.982087	27272421.4474077	27409440.4071396	92395057.9751041	432634108.731373	515005195.89294	425758202.42983	921008125.778339	460038448.00923	34715250.0347654	474473189.802803	3.7726851022698	0.00231169598933513	0.0837747932821668	6.67672462562672	1,3-Dicaffeoylquinic acid	403.978	191.056	0.9997	HMDB0029279	19870-46-3	Organic oxygen compounds	Organooxygen compounds	Alcohols and polyols	-	HMDB0242355	-	-	-	-
M128T97_neg_NEG	3366167679.52081	2777119713.36456	2724521290.68043	2508203721.4107	3179137030.03454	2602150048.23409	2693681146.51869	2558009978.21506	2503920985.61683	2304612082.26187	2014978684.34034	2087275872.6714	2859549913.87419	2360413124.93737	-0.276749	0.0182268817457553	0.171616411739865	6.5570378777488	Cyanuric acid	97.0343	128.01	0.9908	HMDB0041861	108-80-5	Organoheterocyclic compounds	Triazines	1,3,5-triazines	108-80-5	HMDB0041861	C06554	ko01100//Metabolic pathways;ko01120//Microbial metabolism in diverse environments	Global and overview maps	Metabolism
M113T145_neg_NEG	4523390950.04508	4647172216.90312	4164708435.12869	1237166319.52286	1106327329.25096	3943522171.71556	538800425.737458	3507045222.82923	3428127015.30055	3398400505.3857	9.29637e+08	1653755054.14464	3270381237.09438	2242627464.54448	-0.544269	0.266206316731331	0.551005161841556	6.52389247415253	D-Galacturonic acid	144.748	113.024	0.9955	HMDB0002545	14982-50-4	Organic oxygen compounds	Organooxygen compounds	Carbohydrates and carbohydrate conjugates	-	HMDB0062783	C00333	ko01100//Metabolic pathways;ko01240//Biosynthesis of cofactors;ko02010//ABC transporters;ko00520//Amino sugar and nucleotide sugar metabolism;ko01250//Biosynthesis of nucleotide sugars;ko00053//Ascorbate and aldarate metabolism;ko00040//Pentose and glucuronate interconversions	Carbohydrate metabolism;Global and overview maps;Membrane transport	Environmental Information Processing;Metabolism
M197T156_2_neg_NEG	1691662066.13584	1704980387.30069	1613597940.9195	1552811504.72411	480019786.938034	1416733091.46822	1060572103.52834	962477534.35919	1005174424.08189	997559876.501867	323853248.421063	874296938.786537	1409967462.9144	870655687.613148	-0.695488	0.0351067004181311	0.220712507109268	6.40596483274933	Dodecylbenzenesulfonic acid	155.506	197.032	0.6795	HMDB0059915	-	Benzenoids	Benzene and substituted derivatives	Benzenesulfonic acids and derivatives	-	HMDB0031031	-	-	-	-
M578T220_1_neg_NEG	502234025.47526	910375537.949073	1424088776.35234	1479200403.58939	1785278432.43546	1662579295.80902	1664043159.76261	1737691648.50646	1593517449.7302	1754207728.53391	1953886334.06999	2112810717.43264	1293959411.93509	1802692839.67264	0.478361232772931	0.0397817916954541	0.236066256970594	6.19628369990328	Phosphatidylcholine lyso 18:2	219.823	578.346	0	--	-	--	--	--	--	--	-	-	-	-
M130T299_neg_NEG	9.91698e+08	1139624611.46133	1.1805e+09	669651849.075158	609325792.804835	621725003.156029	312749517.416675	351559088.108779	612999359.557982	620034989.062114	466098993.460437	489378015.147584	868754670.501425	475469993.792262	-0.869595	0.0085174397426695	0.124911640079144	6.08818905092344	Isoleucine	298.582	130.087	0.9999	HMDB0000172	73-32-5	Organic acids and derivatives	Carboxylic acids and derivatives	Amino acids, peptides, and analogues	443-79-8	HMDB0033923	C00407	ko01100//Metabolic pathways;ko01110//Biosynthesis of secondary metabolites;ko01060//Biosynthesis of plant secondary metabolites;ko02010//ABC transporters;ko01230//Biosynthesis of amino acids;ko01210//2-Oxocarboxylic acid metabolism;ko04974//Protein digestion and absorption;ko05230//Central carbon metabolism in cancer;ko00970//Aminoacyl-tRNA biosynthesis;ko01064//Biosynthesis of alkaloids derived …	Amino acid metabolism;Cancer: overview;Chemical structure transformation maps;Digestive system;Global and overview maps;Infectious disease: bacterial;Membrane transport;Translation	Environmental Information Processing;Genetic Information Processing;Human Diseases;Metabolism;Organismal Systems
M582T218_2_neg_NEG	20360141.5887077	75111532.1416129	249304554.062355	308884784.367322	358815875.201881	358967506.570866	451515273.04943	540407725.293599	442890657.232684	599381032.710899	631448592.814255	638499315.032332	228574065.655457	550690432.688866	1.26857982176094	0.00095239727051022	0.0643272797096149	5.84253949157451	Phosphatidylcholine lyso 18:0	217.649	582.377	0.0033	--	-	--	--	--	--	--	-	-	-	-
M279T42_2_neg_NEG	4068497225.25771	3617798241.45357	5076397008.22719	2616791839.13375	1333665936.68146	2794024085.40928	3635004721.40237	3178898007.63183	5651384178.07949	3931485939.04279	4683058870.87015	2981907419.42804	3251195722.69383	4010289856.07578	0.302736106485575	0.28360297444254	0.567538036677167	5.71231532170438	Linoleic acid	42.0122	279.233	0.9995	HMDB0000673	60-33-3	Lipids and lipid-like molecules	Fatty Acyls	Lineolic acids and derivatives	-	HMDB0247706	C01595	ko01100//Metabolic pathways;ko01060//Biosynthesis of plant secondary metabolites;ko01040//Biosynthesis of unsaturated fatty acids;ko00591//Linoleic acid metabolism	Chemical structure transformation maps;Global and overview maps;Lipid metabolism	Metabolism
M179T323_neg_NEG	733582058.634752	731993783.124289	536973622.827412	359105187.155123	486978277.28778	445304315.641872	298610204.577166	352729698.560617	314669998.452645	319334161.706401	227210371.63717	101766976.332502	548989540.778538	269053568.544417	-1.02889	0.00333933958774923	0.0911392011566567	5.19499677776602	Alpha-d-glucose	323.124	179.056	0.968	HMDB0003345	492-62-6	Organic oxygen compounds	Organooxygen compounds	Carbohydrates and carbohydrate conjugates	492-62-6	HMDB0003345	C00267	ko01100//Metabolic pathways;ko01110//Biosynthesis of secondary metabolites;ko01120//Microbial metabolism in diverse environments;ko01060//Biosynthesis of plant secondary metabolites;ko01063//Biosynthesis of alkaloids derived from shikimate pathway;ko01200//Carbon metabolism;ko01064//Biosynthesis of alkaloids derived from ornithine, lysine and nicotinic acid;ko01066//Biosynthesis of alkaloids deri…	Carbohydrate metabolism;Chemical structure transformation maps;Excretory system;Global and overview maps	Metabolism;Organismal Systems
M279T175_2_neg_NEG	1490855280.31513	1446814653.12988	1828197903.26156	1491016058.48392	1822525145.82442	2016565024.68234	1826171710.91761	1132841040.16181	1108810515.1878	1278609695.20046	1211438319.66047	1434541273.88395	1682662344.28288	1332068759.16868	-0.337077	0.0376473787222936	0.228965730378647	5.15544454339547	Piceatannol	174.967	279.039	0.5203	HMDB0004215	10083-24-6	Phenylpropanoids and polyketides	Stilbenes	-	-	HMDB0303377	-	-	-	-
M173T24_neg_NEG	1501709314.4891	1647575184.50311	2236337016.88827	2099292508.57322	1744571547.45324	1767601048.74779	880207229.641668	1466715794.25917	1338279079.96512	2273775937.3048	1535578671.02867	1211800578.48369	1832847770.10912	1451059548.44719	-0.33698	0.11527837996471	0.375258574018456	4.8829715220207	4-hydroxybenzenesulfonic acid	23.6402	172.991	0.4278	HMDB0003553	470-55-3	--	--	--	--	--	-	-	-	-
M146T320_neg_NEG	1255611434.47283	1041245914.63694	1034595072.62454	734103647.635056	986911222.907317	716173402.505924	950078326.336645	645743653.672177	723304888.306324	635078877.678361	556636820.938016	569182433.531842	961440115.797101	680004166.743894	-0.499653	0.0207937237061145	0.178018789203059	4.87678693064822	N-acetyl-dl-serine	320.44	146.046	0.903	--	-	--	--	--	--	--	-	-	-	-
M333T118_neg_NEG	225297404.22634	192491807.738012	275156039.879708	304218494.591545	160761780.078178	268083288.843757	24114346.9419038	51146357.7226483	52890964.8030419	66392028.8954757	13956274.1180346	48497195.8915655	237668135.892923	42832861.395445	-2.47216	9.16897292601073e-06	0.0115119509201762	4.83682539854294	Prostaglandin B2	117.513	333.207	0.9996	HMDB0004236	13367-85-6	Lipids and lipid-like molecules	Fatty Acyls	Eicosanoids	13367-85-6	HMDB0004236	C05954	ko01100//Metabolic pathways;ko00590//Arachidonic acid metabolism;ko04726//Serotonergic synapse	Global and overview maps;Lipid metabolism;Nervous system	Metabolism;Organismal Systems
M242T30_neg_NEG	733978203.446858	208002122.79724	389087506.441771	394321161.25776	1526962415.20657	374503494.064074	199584184.116013	116927703.078809	243559484.609579	192625708.87302	587710206.010047	222416086.536937	604475817.202379	260470562.204067	-1.21456	0.130231990941879	0.400059567141411	4.73227437171865	N-Acetyl-2-carboxybenzenesulfonamide	30.4565	242.013	0.7441	--	-	--	--	--	--	--	-	-	-	-
M134T215_neg_NEG	713677245.584775	603524210.378593	416752763.059395	638865005.811908	581366305.102065	542047543.571222	706411995.02222	648791610.706521	675632136.910931	723826537.472374	1294322939.97333	1202975316.80741	582705512.251326	875326756.148798	0.587054711770057	0.0424659330518837	0.242729700422992	4.68503879571989	Hippuric acid	214.95	134.061	0.9956	HMDB0062583	-	Benzenoids	Benzene and substituted derivatives	Benzoic acids and derivatives	495-69-2	HMDB0000714	-	-	-	-
M283T33_neg_NEG	210819389.328941	310422858.215232	598391033.982171	200603582.991961	197551712.880757	174053547.966209	2989290352.01653	208164422.50651	514720504.552434	225352268.890034	363965781.932357	172351808.969119	281973687.560879	745640856.477831	1.40292036937907	0.333746735833097	0.610904738114065	4.42805362447973	2-(3,4,5-Trimethoxyphenyl)-1H-benzimidazole	33.0966	283.109	0.9973	--	-	--	--	--	--	--	-	-	-	-
M504T220_3_neg_NEG	2805303254.52964	3449788388.11664	3346315460.01742	3103658945.14561	3540455151.24713	3397650725.90257	3388446294.8313	2915782570.62367	2806089562.7116	2499083476.5848	3091701429.92826	3086790523.07311	3273861987.49317	2964648976.29212	-0.143132	0.0919952741202559	0.337431587178953	4.41246517661781	Destruxin A	219.669	504.309	0.3387	--	-	--	--	--	--	--	-	-	-	-
M219T30_neg_NEG	164275056.567189	92822644.525774	48326732.4961576	307765010.97425	84187505.2137544	121612388.467148	296961092.726454	209600442.56556	473251655.074052	421542962.035878	302837782.408534	318659486.482992	136498223.040712	337142236.882245	1.30447520821284	0.00404793781155587	0.0969802671020885	4.27492630438616	Ethanesulfonic acid	30.0918	218.997	0.1691	--	-	Organic acids and derivatives	Organic sulfonic acids and derivatives	Organosulfonic acids and derivatives	-	HMDB0252003	-	-	-	-
M480T221_neg_NEG	864257196.631871	980135152.313042	1122029413.62842	1029753242.18421	1291777330.55541	1229564790.2574	856699373.70953	778661773.893571	872797405.502683	795324926.551663	837232098.46701	1121444697.48413	1086252854.26173	877026712.601431	-0.308667	0.0301017538723456	0.208553536502833	4.22879534284041	1-Stearoyl-2-hydroxy-sn-glycero-3-phosphoethanolamine	220.996	480.309	0.3344	HMDB0011130	69747-55-3	Lipids and lipid-like molecules	Glycerophospholipids	Glycerophosphoethanolamines	69747-55-3	HMDB0011130	C21484	ko04216//Ferroptosis	Cell growth and death	Cellular Processes
M337T29_neg_NEG	219971625.823968	72641800.1829757	62615597.0046072	102551919.909356	322941793.777896	200933709.972583	4487905.40649883	4066915.49328396	3381542.91806349	366841.327996178	378799.408024883	1570224.28836603	163609407.778564	2375371.47370556	-6.10596	0.00312867252043159	0.0903245157682753	4.05858641671038	6,7'-Dihydroxy-2,2'-dioxo-2H,2'H-[8,8'-bichromen]-7-yl hexopyranoside	28.6485	337.039	0.9224	--	-	--	--	--	--	--	-	-	-	-
M213T249_neg_NEG	313093055.034878	625822172.421254	196856166.375774	185143842.953591	273004619.967404	317490466.056989	5002753.76250705	5357175.48753501	254380043.97185	230973490.389736	4003024.26162455	228555145.016384	318568387.134982	121378605.481606	-1.39209	0.0405894568707279	0.238786167958946	4.02375086036504	1-Deoxy-D-xylulose 5-phosphate	249.413	213.017	0.0108	HMDB0001213	190079-18-6	Organic oxygen compounds	Organooxygen compounds	Carbohydrates and carbohydrate conjugates	190079-18-6	HMDB0001213	C11437	ko01100//Metabolic pathways;ko01110//Biosynthesis of secondary metabolites;ko01240//Biosynthesis of cofactors;ko01060//Biosynthesis of plant secondary metabolites;ko01066//Biosynthesis of alkaloids derived from terpenoid and polyketide;ko00270//Cysteine and methionine metabolism;ko01070//Biosynthesis of plant hormones;ko01062//Biosynthesis of terpenoids and steroids;ko00730//Thiamine metabolism;k…	Amino acid metabolism;Chemical structure transformation maps;Global and overview maps;Metabolism of cofactors and vitamins;Metabolism of terpenoids and polyketides	Metabolism
M188T98_2_neg_NEG	1225144753.52104	580087705.195591	320493932.734309	279846996.574414	149955264.587379	554187128.569583	349535665.853697	176108138.423083	169697333.80371	269833271.586599	63823574.5344819	450803285.957008	518285963.530386	246633545.02643	-1.07138	0.134213830414809	0.40489436297135	3.94125842668196	1H-Indole-3-propanoic acid	98.0403	188.072	0.9496	HMDB0002302	830-96-6	Organoheterocyclic compounds	Indoles and derivatives	Indolyl carboxylic acids and derivatives	830-96-6	HMDB0002302	-	-	-	-
M165T33_neg_NEG	654919747.930669	562910765.240435	728569155.286584	424904479.859003	703481035.656929	522387362.957822	904981765.916521	727109721.232144	731856460.64874	828828980.476595	997763871.969931	523596282.795081	599528757.821907	785689513.839835	0.390130348095197	0.0477466707638779	0.254466924123079	3.82875938179554	3-Methylxanthine	33.3664	165.041	0.5596	HMDB0001886	1076-22-8	Organoheterocyclic compounds	Imidazopyrimidines	Purines and purine derivatives	1076-22-8	HMDB0001886	C16357	ko01100//Metabolic pathways;ko01110//Biosynthesis of secondary metabolites;ko01120//Microbial metabolism in diverse environments;ko00232//Caffeine metabolism	Biosynthesis of other secondary metabolites;Global and overview maps	Metabolism
M558T216_neg_NEG	215594048.603269	431724296.977409	512955704.709474	515089175.628785	430342567.114861	456845572.614879	250919959.050252	417370798.581061	326108046.334675	188564232.441425	167855633.943835	173258657.976772	427091894.274779	254012888.05467	-0.749645	0.0173429775178098	0.168244930432943	3.81861612539015	1-Stearoyl-2-hydroxy-sn-glycero-3-phosphocholine	216.264	558.334	0.9184	HMDB0010384	19420-57-6	Lipids and lipid-like molecules	Glycerophospholipids	Glycerophosphocholines	-	HMDB0258493	C04230	ko00564//Glycerophospholipid metabolism;ko05231//Choline metabolism in cancer;ko04148//Efferocytosis	Cancer: overview;Lipid metabolism;Transport and catabolism	Cellular Processes;Human Diseases;Metabolism
M308T321_neg_NEG	329910582.293947	346790356.313948	326383356.657114	228049629.405758	223140153.631458	229644758.999478	153319929.565685	153394889.524936	177480888.000743	171684856.560224	95811312.9134054	142479053.929817	280653139.550284	149028488.415802	-0.9132	0.000639674485361429	0.0590920916477125	3.77329967649159	N-acetylneuraminate	321.231	308.099	0.0041	HMDB0000230	19342-33-7	Organic oxygen compounds	Organooxygen compounds	Carbohydrates and carbohydrate conjugates	19342-33-7	HMDB0000230	C00270	ko01100//Metabolic pathways;ko00520//Amino sugar and nucleotide sugar metabolism;ko01250//Biosynthesis of nucleotide sugars	Carbohydrate metabolism;Global and overview maps	Metabolism
M260T29_neg_NEG	40898611.4262212	26643881.2206124	16913021.6839561	45623572.2287667	27340333.5332519	52624337.3559579	197346138.799958	93427735.5447096	156189297.653023	120156725.675307	163595159.088696	188341537.881416	35007292.9081277	153176099.107185	2.12946379484096	4.35767183501892e-05	0.0186181529151183	3.68732991937973	4-(3,5-Dichloroanilino)-4-oxobutanoic acid	29.195	259.987	0.5655	--	-	--	--	--	--	--	-	-	-	-
M93T40_neg_NEG	33631132.3063108	37006732.615596	34805637.8869611	51107309.973303	69129678.1049158	16961655.445546	141104790.385338	396161945.789191	365805000.435898	128157596.29892	57798952.2397676	113832236.973543	40440357.7221055	200476753.68711	2.30956729443654	0.0215457889291431	0.180314727293904	3.65843256510772	Phenol	40.2209	93.0345	0.9983	HMDB0000228	108-95-2	Benzenoids	Phenols	Benzenetriols and derivatives	87-66-1	HMDB0013674	-	-	-	-
M203T23_neg_NEG	3093977955.00133	3062881608.20608	2250865419.13443	3541381057.57774	1190868748.47627	2.52971e+09	2190619529.99222	3203443142.11976	4102061825.12904	3470010214.12894	2551729574.40432	2548314618.56022	2611613781.20314	3011029817.38908	0.205315435199448	0.392486289719489	0.655571659029751	3.62796386140485	2-[(Difluoromethyl)thio]benzoic acid	23.2674	203.002	0.788	--	-	--	--	--	--	--	-	-	-	-
M125T188_1_neg_NEG	758339562.559575	794676059.570645	206538432.589197	807506338.370465	303980947.812937	464902503.088148	230703369.039769	731612036.41594	155394084.673339	282638398.685233	190632123.290287	341621654.18772	555990640.665161	322100277.715381	-0.787551	0.122930731212886	0.38779991888326	3.58707177927164	N-Cyclohexyl-N-methyl-6-sulfanyl-3-pyridinesulfonamide	188.484	124.991	0.9934	--	-	--	--	--	--	--	-	-	-	-
M743T174_1_neg_NEG	604893681.481021	1171882151.59417	597500332.196506	685291982.069051	813368202.491958	678988970.92574	725236561.116262	861121554.525281	948497085.010604	1002740389.30569	1052823488.16609	1189811820.39002	758654220.126408	963371816.418991	0.344650235253809	0.0924708227721466	0.338158279852208	3.55417172573487	Phosphatidylethanolamine 18	173.757	742.539	0.0009	--	-	--	--	--	--	--	-	-	-	-
M239T69_neg_NEG	356592621.107721	54588661.8198126	94906067.127844	530413439.031421	124458256.748978	35332245.4243821	417919151.319376	668277305.112638	534878998.493771	118095485.505129	121950545.37405	620799536.321657	199381881.876693	413653503.68777	1.05288848609642	0.125783150890031	0.39155447153199	3.51219196235718	4,6-Dihydroxy-3-(1-hydroxyethyl)-5-methoxy-3H-2-benzofuran-1-one	69.1624	239.06	0.0873	--	-	--	--	--	--	--	-	-	-	-
M375T75_neg_NEG	17573601.0353271	156350285.293668	278268404.044842	55096255.8665099	898472731.351335	112882008.605093	31572297.6752444	52500701.5740244	87098585.1772951	68067352.0096133	46715326.0085486	40999351.2744534	253107214.366129	54492268.9531965	-2.21563	0.170596475133409	0.450965778813604	3.46502061880966	Lithocholic acid	75.3748	375.29	0.9999	HMDB0000761	434-13-9	Lipids and lipid-like molecules	Steroids and steroid derivatives	Bile acids, alcohols and derivatives	434-13-9	HMDB0000761	C03990	ko04976//Bile secretion;ko00121//Secondary bile acid biosynthesis	Digestive system;Lipid metabolism	Metabolism;Organismal Systems
M817T170_neg_NEG	273269845.803464	314266106.985416	214269818.864837	282326620.945532	343547327.817943	298329720.958796	278954601.814293	344408202.610053	447989192.015701	473748873.366967	492179024.275685	513952598.597057	287668240.229331	425205415.446626	0.563754020919651	0.00827692565374638	0.124445154917178	3.4533148661484	PC 34:2	170.431	816.576	0.9956	HMDB0014291	8002-43-5	--	--	--	--	--	C00157	ko01100//Metabolic pathways;ko01110//Biosynthesis of secondary metabolites;ko00564//Glycerophospholipid metabolism;ko05231//Choline metabolism in cancer;ko00590//Arachidonic acid metabolism;ko04723//Retrograde endocannabinoid signaling;ko00591//Linoleic acid metabolism;ko00592//alpha-Linolenic acid metabolism	Cancer: overview;Global and overview maps;Lipid metabolism;Nervous system	Human Diseases;Metabolism;Organismal Systems
M455T71_neg_NEG	11470172.827557	88846382.3543846	195867596.453919	73992416.8243748	1029309132.71362	118168027.892756	19966406.2247464	23822820.3809691	49154896.9413787	59207996.9357683	70571036.4292644	27103684.742617	252942288.177769	41637806.9424573	-2.60284	0.209232714726108	0.492645753570956	3.45270547470011	Slca - sulfolithocholic acid	70.796	455.247	0.2186	HMDB0000907	34669-57-3	--	--	--	--	--	-	-	-	-
M239T32_2_neg_NEG	6224393085.01375	6381353462.4812	6753399129.03246	6610736109.99167	6513871176.63549	6682713860.66408	6450055484.5682	6776233289.15843	6666266462.85349	6720446320.06078	7258838308.01384	6518076144.83668	6527744470.63644	6731652668.24857	0.0443761561983165	0.181469830832349	0.46426937259354	3.43518799255007	Acetylsyringic acid	31.782	239.06	0.0198	--	-	--	--	--	--	--	-	-	-	-
M225T31_neg_NEG	79535449.4439497	85798726.0458947	117792648.422104	154489965.552332	1375815061.36734	76312207.1649987	60962443.0588689	83753079.2025187	82613796.1156394	79747454.3352349	91905936.4091132	69730626.5025745	314957342.999437	78118889.2706583	-2.01141	0.291262854053646	0.574049038469194	3.42394487755038	2-Hydroxy-4-(trifluoromethyl)pyrimidine-5-carboxylic acid	30.6109	225.008	0.1477	--	-	--	--	--	--	--	-	-	-	-
M114T332_neg_NEG	311844582.74664	288567258.036847	382899009.159904	162333132.410548	214046312.700978	186538046.074927	159942765.89853	102731400.800206	190680503.137674	114871630.809042	128396318.570907	104881751.812829	257704723.521641	133584061.838198	-0.947971	0.00764454225387863	0.122671574759423	3.41629895067894	D-proline	332.377	114.056	0.9999	HMDB0003411	344-25-2	Organic acids and derivatives	Carboxylic acids and derivatives	Amino acids, peptides, and analogues	344-25-2	HMDB0003411	C00763	ko01100//Metabolic pathways;ko00470//D-Amino acid metabolism;ko00330//Arginine and proline metabolism	Amino acid metabolism;Global and overview maps;Metabolism of other amino acids	Metabolism
M104T405_neg_NEG	290277354.718337	220408360.296238	194750311.156388	211529359.903375	169892310.922159	116644259.352155	124106440.092313	62840324.7456354	82926239.9699736	123882525.348783	39814729.9075093	109661544.091617	200583659.391442	90538634.0259719	-1.1476	0.00247415055116611	0.0859955432305822	3.38232392419529	DL-serine	404.963	104.035	0.9936	HMDB0062263	-	Organic acids and derivatives	Carboxylic acids and derivatives	Amino acids, peptides, and analogues	312-84-5	HMDB0003406	C00065	ko01100//Metabolic pathways;ko01110//Biosynthesis of secondary metabolites;ko01120//Microbial metabolism in diverse environments;ko01240//Biosynthesis of cofactors;ko01060//Biosynthesis of plant secondary metabolites;ko02010//ABC transporters;ko01230//Biosynthesis of amino acids;ko04974//Protein digestion and absorption;ko00470//D-Amino acid metabolism;ko00564//Glycerophospholipid metabolism;ko05…	Amino acid metabolism;Biosynthesis of other secondary metabolites;Cancer: overview;Carbohydrate metabolism;Chemical structure transformation maps;Digestive system;Energy metabolism;Global and overview maps;Lipid metabolism;Membrane transport;Metabolism of other amino acids;Metabolism of terpenoids and polyketides;Signal transduction;Translation	Environmental Information Processing;Genetic Information Processing;Human Diseases;Metabolism;Organismal Systems
M243T175_1_neg_NEG	638494039.841332	627755399.535801	792378179.813432	656011750.874128	788223156.089664	879321649.084201	799778692.005796	479147067.941349	482067930.04037	559860908.728282	534386266.215331	616730700.411468	730364029.206426	578661927.557099	-0.335895	0.0411305859194034	0.240178261968999	3.36973202883317	Uridine	174.567	243.062	0.9605	HMDB0000296	58-96-8	Nucleosides, nucleotides, and analogues	Pyrimidine nucleosides	-	58-96-8	HMDB0000296	-	-	-	-
M493T372_neg_NEG	480839358.809363	444429958.826519	375347502.515648	412272795.023799	400835037.669971	401231483.050756	375893693.327829	309976432.287694	361209294.799906	254791543.400549	275877815.885754	298139251.077422	419159355.982676	312648005.129859	-0.42296	0.00154305364352785	0.0742558978995598	3.34231864035987	6-Chloro-2-(trifluoromethyl)quinolin-4-ol	372.283	492.99	0	--	-	--	--	--	--	--	-	-	-	-
M228T174_neg_NEG	537381409.718064	816490416.881277	453684946.461951	409369377.542601	446771689.755056	406560711.403492	420123152.568678	414668334.952781	391596679.821087	315383211.512936	284306613.356363	327962030.07329	511709758.627073	359006670.380856	-0.511315	0.0487290626605702	0.25751197435216	3.32736617673637	Resazurin	174.425	228.028	0.0733	--	-	Organoheterocyclic compounds	Benzoxazines	Phenoxazines	-	HMDB0257158	-	-	-	-
M171T96_neg_NEG	36963640.8231746	34804221.9233567	51183750.8804769	47356937.4931139	50525510.2236052	21103827.9940764	85213835.831458	301904039.656146	250348572.008056	253225755.197197	48243449.2917085	59063718.4109744	40322981.5563006	166333228.399257	2.04440218124271	0.0225983397436357	0.183470606279683	3.24832111013141	(9Z)-5,8,11-Trihydroxyoctadec-9-enoic acid	96.1721	171.103	0.991	--	-	--	--	--	--	--	-	-	-	-
M739T370_2_neg_NEG	466285007.317346	433727241.524699	352259979.789369	338336891.964508	348056968.617729	369424595.170534	303897013.48348	316131547.027419	271519688.585942	274009312.323505	258937691.165183	255443025.660579	384681780.730698	279989713.041018	-0.458292	0.00130417856607005	0.0717968433760906	3.2475221081014	2-Chloro-5-(2H-tetrazol-5-yl)-4-((thiophen-2-ylmethyl)amino)benzenesulfonamide	370.235	738.999	0	HMDB0041831	27589-33-9	--	--	--	--	--	-	-	-	-
M145T405_neg_NEG	483570039.421025	384078502.247202	345518611.465086	1020547639.52203	738228241.339475	826307190.462976	561451538.565783	334949121.184508	474439690.751103	598126315.387288	304182069.318397	461530447.674583	633041704.076299	455779863.81361	-0.473963	0.171742305190784	0.452013757039605	3.24670500343488	Glutamine	404.571	145.062	0.9947	HMDB0000641	56-85-9	Organic acids and derivatives	Carboxylic acids and derivatives	Amino acids, peptides, and analogues	5959-95-5	HMDB0003423	C00064	ko01100//Metabolic pathways;ko01110//Biosynthesis of secondary metabolites;ko01120//Microbial metabolism in diverse environments;ko01240//Biosynthesis of cofactors;ko01060//Biosynthesis of plant secondary metabolites;ko02010//ABC transporters;ko01230//Biosynthesis of amino acids;ko04974//Protein digestion and absorption;ko00470//D-Amino acid metabolism;ko05230//Central carbon metabolism in cancer…	Amino acid metabolism;Cancer: overview;Carbohydrate metabolism;Chemical structure transformation maps;Digestive system;Energy metabolism;Excretory system;Global and overview maps;Membrane transport;Metabolism of cofactors and vitamins;Metabolism of other amino acids;Nervous system;Nucleotide metabolism;Translation	Environmental Information Processing;Genetic Information Processing;Human Diseases;Metabolism;Organismal Systems
M329T373_neg_NEG	349480502.652272	346171000.815853	323308254.682791	316841866.338894	257053347.290002	265188256.700194	2.58414e+08	234912230.113393	117614723.373675	180767733.351506	59519108.7885901	290453596.277679	309673871.413334	190280290.367207	-0.702624	0.0130028638506096	0.151685285465473	3.22912794248978	Midafotel	372.916	328.984	0	--	-	--	--	--	--	--	-	-	-	-
M231T21_neg_NEG	1506159513.17374	1795439278.23785	1016364231.65151	1884843828.89554	1840693958.10973	1525635059.62449	1905490319.26705	1526818233.35225	2260506587.79795	2420093196.85722	1277556910.37386	1821874651.9281	1594855978.28214	1868723316.59607	0.228626830408937	0.242699777927468	0.526567002682305	3.21135046601953	[1,2,4]Triazolo[4,3-a]quinazolin-5(1H)-one, 2,4-dihydro-4-methyl-1-thioxo-	21.4988	231.033	0.8053	--	-	--	--	--	--	--	-	-	-	-
M157T334_1_neg_NEG	709937254.98931	543937648.70582	603824027.730281	640073285.139891	552160908.810231	550462169.498799	522630488.051419	428391565.424552	637790785.217938	463597594.667092	461541525.582332	382084472.703373	600065882.479055	482672738.607784	-0.314076	0.0264589824459599	0.1963172257604	3.19176137405466	6-Methyl-2,4-pyrimidinedithiol	334.376	156.991	0.0105	--	-	--	--	--	--	--	-	-	-	-
M312T271_neg_NEG	781961568.116453	356640756.31763	339018787.797873	259423809.547697	366783723.106572	197931722.067748	174703288.015232	103115122.500784	126821374.314508	350556274.463408	294209688.37014	294821013.951722	383626727.825662	224037793.602632	-0.775961	0.119752383237174	0.382893962492666	3.16923388494785	4-Hydroxy-3-[1-(5-hydroxy-2,6,6-trimethyltetrahydro-2H-pyran-2-yl)ethyl]-2(1H)-quinolinone	270.583	312.157	0.8018	--	-	--	--	--	--	--	-	-	-	-
M245T147_neg_NEG	294079141.871407	150561936.689579	191594879.396014	326610331.537388	76805450.2824938	96476239.443194	78926177.6797927	57532412.8391085	167138650.285367	48493408.5995359	34507075.2930866	39427073.0185394	189354663.203346	71004132.9525717	-1.41512	0.0291669712964416	0.204848029913502	3.16385659432946	Ile-Asp	147.48	245.118	0.9339	--	-	Organic acids and derivatives	Carboxylic acids and derivatives	Amino acids, peptides, and analogues	-	HMDB0028903	-	-	-	-
M116T332_neg_NEG	714840761.332007	478813074.448957	838165631.446982	498492133.44145	498756772.390037	471684652.323651	484656971.831317	425104393.159848	586958314.983485	506202023.781765	372454259.086122	215475547.157646	583458837.563847	431808585.000031	-0.434239	0.0948610427031119	0.342501806999193	3.14667379626513	Valine	332.418	116.072	0.9925	HMDB0000883	72-18-4	Organic acids and derivatives	Carboxylic acids and derivatives	Amino acids, peptides, and analogues	72-18-4	HMDB0000883	C00183	ko01100//Metabolic pathways;ko01110//Biosynthesis of secondary metabolites;ko01240//Biosynthesis of cofactors;ko01060//Biosynthesis of plant secondary metabolites;ko02010//ABC transporters;ko01230//Biosynthesis of amino acids;ko01210//2-Oxocarboxylic acid metabolism;ko04974//Protein digestion and absorption;ko05230//Central carbon metabolism in cancer;ko01063//Biosynthesis of alkaloids derived fr…	Amino acid metabolism;Biosynthesis of other secondary metabolites;Cancer: overview;Chemical structure transformation maps;Digestive system;Global and overview maps;Membrane transport;Metabolism of cofactors and vitamins;Translation	Environmental Information Processing;Genetic Information Processing;Human Diseases;Metabolism;Organismal Systems
M283T245_2_neg_NEG	606760389.673831	606548224.751919	465847194.79809	352703259.501257	882329674.122283	954393005.313256	1072570920.02689	1140090206.55853	1161276389.47512	353630821.07461	522182456.789388	856926884.483443	644763624.693439	851112946.40133	0.400580242183917	0.250134027206216	0.534146306679127	3.12317933959359	Curculigoside	244.771	283.082	0.3124	--	-	Organic oxygen compounds	Organooxygen compounds	Carbohydrates and carbohydrate conjugates	-	HMDB0250592	-	-	-	-
M540T99_neg_NEG	362114983.805597	387770561.865862	296730468.529564	576173524.17022	1146153009.22201	808291660.801592	1567582938.38191	568252659.514491	371511768.609711	896239022.104175	737038879.321692	788890761.392843	596205701.399141	821586004.88747	0.462601435010807	0.316860531966006	0.597001332816358	3.06091933611734	LPC 16:0	98.604	540.336	0.1176	--	-	--	--	--	--	--	-	-	-	-
M227T45_neg_NEG	348596059.025161	557084853.11892	398599384.010964	331090291.197391	358347556.041833	296600087.029592	423145068.104093	599004205.19559	465950096.37829	562642802.25462	672355455.928041	318722181.968514	381719705.070643	506969968.304858	0.409386624899469	0.0816133517851875	0.319642091295384	3.04386942415611	Myristic acid	44.6905	227.202	0.9991	HMDB0000806	544-63-8	Lipids and lipid-like molecules	Fatty Acyls	Fatty acids and conjugates	544-63-8	HMDB0000806	C06424	ko01100//Metabolic pathways;ko00061//Fatty acid biosynthesis	Global and overview maps;Lipid metabolism	Metabolism
M115T352_neg_NEG	4.86353e+08	324143713.229261	303013507.897852	325166252.394534	461640518.523783	363852033.636828	361521942.675226	256471368.67197	211129242.492089	253051193.064876	215379887.812216	316994254.027844	377361498.77536	269091314.790703	-0.487851	0.0217875899275548	0.180314727293904	3.03120845278748	N-Acetyl-L-tryptophanamide	351.892	115.051	0.8839	--	-	--	--	--	--	--	-	-	-	-
M233T30_neg_NEG	75368030.5291839	62462857.2707999	45426189.0633851	123011224.545988	65521000.877678	79347497.9686545	110912360.077575	131685135.439635	203730529.580146	261147585.037428	157766124.784371	158148998.305697	75189466.7092816	170565122.204142	1.1817201950671	0.00306504317674305	0.0897970078123522	3.00550312892869	7-(4-Fluorophenyl)-5-hydroxy-1,3-benzoxathiol-2-one	29.9672	233.013	0.8287	--	-	--	--	--	--	--	-	-	-	-
M263T20_neg_NEG	9724316.35597588	798144.885315643	2466860.81159392	1229569.61379604	3945412.5841508	654203.307539156	12220590.7562566	318732.889901294	3293073.81533847	1382885311.35528	1897738.95697352	1399856.07291067	3136417.92639524	233669217.307777	6.21920607048471	0.339535086023563	0.614787200096409	2.93369830091519	(3aS,6Z,10E,11aS)-3,10-Dimethyl-2-oxo-3a,4,5,8,9,11a-hexahydro-3H-cyclodeca[b]furan-6-carboxylic acid	20.4989	263.132	0.3854	--	-	--	--	--	--	--	-	-	-	-
M196T338_1_neg_NEG	295841666.216711	251316053.733663	201622465.778975	164349445.237596	1.79155e+08	154772991.350376	117736386.709155	113627355.424233	134260033.541967	126492361.312664	112534846.619416	134654612.947762	207842961.97602	123217599.425866	-0.754286	0.00411617755069795	0.0973191906058393	2.89384280779567	N-acetylhistidine	337.731	196.073	0.9413	HMDB0014748	54-49-9	Organic acids and derivatives	Carboxylic acids and derivatives	Amino acids, peptides, and analogues	2497-02-01	HMDB0032055	-	-	-	-
M101T98_1_neg_NEG	222165712.423008	146120548.177568	141018375.043723	1.72253e+08	189829774.35667	81615000.5273483	36541713.1855807	110657770.148658	104678525.423832	106830700.002784	50075322.7549277	41883392.7301435	158833681.63407	75111237.374321	-1.08042	0.00652386441752628	0.112999502934653	2.86770485758892	L-(+)-Erythrulose	97.8969	101.024	0.3859	HMDB0006293	533-50-6	--	--	--	--	--	-	-	-	-
M217T22_neg_NEG	306757229.883545	315669683.011292	243409335.212988	489616296.210582	223931819.825069	329697637.819585	335094886.654149	355083460.48545	603976197.239753	354551522.460481	693727494.443763	365270507.923224	318180333.66051	451284011.53447	0.504190999256672	0.103596333215233	0.357166457970031	2.8469311174793	1-Mercapto[1,2,4]triazolo[4,3-a]quinoxalin-4(5H)-one	22.4768	217.017	0.773	--	-	--	--	--	--	--	-	-	-	-
M297T31_neg_NEG	627232853.264776	659351707.092872	778091641.084271	625650427.462638	625699533.734128	655265781.580731	677298151.252769	7.61427e+08	724778106.023112	752689352.637549	851602351.547871	743902632.366561	661881990.703236	751949536.115877	0.184061828105922	0.0229216418636041	0.184639398486687	2.80762146583428	Dye X-5380-110B	30.8882	297.047	0.9657	--	-	--	--	--	--	--	-	-	-	-
M131T415_neg_NEG	121826334.545678	121822137.545143	109698157.173059	93600939.3489702	149488030.600456	75545422.0599916	57944744.2115529	45552124.1949393	41957141.548951	43910750.9638946	43004643.3066951	39617964.2854598	111996836.878883	45331228.0852488	-1.30488	0.00010303256435397	0.0278405718478109	2.78981522522563	D-ornithine	415.025	131.083	0.9898	HMDB0003374	348-66-3	Organic acids and derivatives	Carboxylic acids and derivatives	Amino acids, peptides, and analogues	348-66-3	HMDB0003374	C00515	ko01100//Metabolic pathways;ko01110//Biosynthesis of secondary metabolites;ko00470//D-Amino acid metabolism	Global and overview maps;Metabolism of other amino acids	Metabolism
M247T26_2_neg_NEG	245608858.213323	394058096.626862	193621331.905814	316940284.047651	245518236.170232	173436354.776415	354404860.10012	329958805.333907	526786825.58363	386183929.589064	361402961.171956	246274675.384191	261530526.956716	367502009.527145	0.490772784920479	0.0608690425935082	0.281969625208136	2.65309762336733	Fludioxonil	26.016	247.028	0.7798	--	-	Organoheterocyclic compounds	Benzodioxoles	-	-	HMDB0252328	-	-	-	-
M299T31_1_neg_NEG	259138689.135418	250222503.01103	308767795.631927	339735599.922723	346040725.135529	353559435.237483	334917181.037225	407958531.616082	385668839.006754	392786944.42087	426368236.837957	360124329.687478	309577458.012352	384637343.767728	0.313198413240982	0.00822552550162091	0.124366962315336	2.64982928931986	Cinnabarinic acid	31.3009	299.026	0.8395	HMDB0004078	-	Organoheterocyclic compounds	Benzoxazines	Phenoxazines	-	HMDB0004078	C05640	ko01100//Metabolic pathways;ko00380//Tryptophan metabolism	Amino acid metabolism;Global and overview maps	Metabolism
M153T24_neg_NEG	328857059.611553	653359591.685614	298605733.991033	567963680.860085	1089700085.29935	297650681.972025	821420534.752541	1161297335.66832	946279892.689544	579813192.797103	342107181.529468	494985460.419242	539356138.903277	724317266.30937	0.425383562114486	0.322274431554456	0.601164639104855	2.64724824203617	2,6-Dihydroxybenzoic acid	24.3764	153.019	0.9944	HMDB0013676	303-07-1	Benzenoids	Benzene and substituted derivatives	Benzoic acids and derivatives	303-07-1	HMDB0013676	C21298	ko01120//Microbial metabolism in diverse environments	Global and overview maps	Metabolism
M275T245_neg_NEG	301611394.913851	294222431.843887	219999572.265893	150555655.516293	203818101.101503	169644098.790175	149712431.53098	130028345.984051	176618137.539181	151267820.184592	145358516.181826	128402414.326894	223308542.405267	146897944.291254	-0.604224	0.0166652280418899	0.167025730983878	2.58351785990381	3-nitrobenzanthrone	244.788	275.058	0	--	-	Benzenoids	Phenanthrenes and derivatives	-	-	HMDB0245947	-	-	-	-
M313T21_neg_NEG	2806230.98900145	608916.545732386	1859417.63020999	1078186.87760922	6655285.50521346	1621913.20132812	46713045.0803747	62052638.8827733	107285785.972852	39768610.5583878	55578081.3447084	65073682.3067483	2438325.1248491	62745307.3576408	4.68554515374458	0.000103173564483793	0.0278405718478109	2.5816483753771	3-Nitro-1H-pyrazole-5-carboxylic acid	21.176	313.018	0.0361	--	-	--	--	--	--	--	-	-	-	-
M213T217_neg_NEG	654461708.578076	717699394.591633	785994876.957206	683283826.617129	1428757803.39333	668442237.153212	615354702.138552	701318163.137163	605257687.016332	667225006.083548	638433451.161531	888856945.051181	823106641.215098	686074325.764718	-0.262714	0.316517134538185	0.596940720536058	2.55252	2-Deoxyribose 5-phosphate	216.96	213.017	0.7568	HMDB0001031	102916-66-5	Organic oxygen compounds	Organooxygen compounds	Carbohydrates and carbohydrate conjugates	102916-66-5	HMDB0001031	C00673	ko01100//Metabolic pathways;ko00030//Pentose phosphate pathway	Carbohydrate metabolism;Global and overview maps	Metabolism
M241T23_neg_NEG	55258137.186196	51195978.7979032	21976865.554751	61059449.1487985	11910364.593379	28444293.6311835	71521259.7606431	101257431.391325	132169364.059477	129643564.145584	84661788.3384906	82528666.5001561	38307514.8187019	100297012.365946	1.38857929200761	0.000887998395324616	0.0643272797096149	2.53986665203126	D-myo-Inositol-4,5-diphosphate	23.4012	241.018	0.855	HMDB0062191	-	--	--	--	--	--	-	-	-	-
M313T31_neg_NEG	319626738.777324	378419225.712639	431446291.691967	348963630.362988	405673784.771301	388286009.855529	366380091.660874	525114402.889977	451916888.047985	455220119.722108	467539738.302128	435689616.236183	378735946.861958	450310142.809876	0.249726615543279	0.0224880185207858	0.183154997547369	2.49214979937982	3,8-Dihydroxy-1-methoxy-4-(1,3,4-trihydroxybutan-2-yl)xanthen-9-one	30.6543	313.078	0.9559	--	-	--	--	--	--	--	-	-	-	-
M311T42_neg_NEG	10492209.8097408	62889993.5975928	49972951.1323015	58987303.0095133	56406805.0343856	72581909.7049854	83240506.7558516	90163758.1139995	110113836.621357	135221536.42602	134895135.636174	107379556.434111	51888528.7147532	110169054.997919	1.08623151288618	0.000905935286677636	0.0643272797096149	2.47840876259419	Arachidic acid	41.8577	311.295	0.9476	HMDB0002212	506-30-9	Lipids and lipid-like molecules	Fatty Acyls	Fatty acids and conjugates	506-30-9	HMDB0002212	C06425	ko01040//Biosynthesis of unsaturated fatty acids	Lipid metabolism	Metabolism
M245T21_neg_NEG	152027584.029161	237253860.383425	113807790.595298	209886214.804341	158261887.014386	119924470.318103	202853964.939777	286622549.448542	277955324.33317	320511037.444767	170326086.87515	199557753.109792	165193634.524119	242971119.358533	0.556626742939381	0.0337372501374327	0.216784594719428	2.44583367020687	1-(4-Chlorophenyl)-5-(trifluoromethyl)-1H-pyrazole-4-carboxylic acid	20.8198	245.012	0.6248	--	-	--	--	--	--	--	-	-	-	-
M193T317_neg_NEG	171348166.608217	173820669.602302	148420604.404366	107217113.214467	126820324.66866	61282958.8440809	50814067.4171148	98658306.7284155	94845510.1750165	91774398.5213047	33241553.0540569	4.46341e+07	131484972.890349	68994663.6076547	-0.930341	0.0145750042242379	0.156330641543238	2.36225913968556	Pectin (Galacturonic acid)	316.93	193.035	0.6424	HMDB0003402	9000-69-5	--	--	--	--	--	-	-	-	-
M191T362_1_neg_NEG	12877411.6844944	13955213.2677876	16162601.7994154	10314444.3362438	12809153.4260982	9065502.55890291	38940160.2309307	50462268.9132475	56224541.4766782	46704134.4176069	146326565.216359	72251382.3261489	12530721.1788237	68484842.0968285	2.45031526021448	0.00631084620794888	0.111764105382224	2.3196099395527	(-)-Quinic acid	361.879	191.056	0.9996	HMDB0003072	77-95-2	--	--	--	--	--	C00296	ko01100//Metabolic pathways;ko00400//Phenylalanine, tyrosine and tryptophan biosynthesis	Amino acid metabolism;Global and overview maps	Metabolism
M149T97_2_neg_NEG	1990807215.87764	1621524309.41857	1777857349.26921	2006872710.13472	1638507379.91091	1232009242.47813	1241982955.52913	1670054995.60309	2586375496.14882	1361606998.03504	1447077049.06141	989534838.245608	1711263034.51486	1549438722.10385	-0.143316	0.54052314174784	0.750414737535156	2.30022255061769	Hydrocinnamic acid	96.6438	149.061	0.9999	HMDB0000764	501-52-0	Phenylpropanoids and polyketides	Phenylpropanoic acids	-	501-52-0	HMDB0000764	C05629	ko01100//Metabolic pathways;ko01120//Microbial metabolism in diverse environments;ko00360//Phenylalanine metabolism	Amino acid metabolism;Global and overview maps	Metabolism
M233T598_1_neg_NEG	1348037906.76932	1984111809.86663	2055001548.98658	561470136.31738	2053695072.46566	2072196560.63741	2095451125.36253	2089641050.84274	2129757587.63908	2184113380.92576	2157743081.58053	563670142.913265	1679085505.8405	1870062728.21065	0.155410963756281	0.609804677625126	0.799960909910523	2.29272206219125	5-Bromo-3-fluoro-2-hydroxybenzoic acid	598.362	232.925	0.9009	--	-	--	--	--	--	--	-	-	-	-
M771T174_neg_NEG	1501270380.30668	2410186966.73131	1080566451.34358	883062144.034199	707512262.635638	569546290.676437	864415911.123653	856702389.893469	768883692.918167	1264847423.30078	1148646448.83924	1037318761.32262	1192024082.62131	990135771.232988	-0.267715	0.499854276264755	0.725375848969543	2.29129058401326	1,2-Dioleoyl-sn-glycero-3-phosphoethanolamine-N,N-dimethyl	173.908	770.57	0.2208	HMDB0010564	-	--	--	--	--	--	-	-	-	-
M101T86_neg_NEG	163444339.881431	131074674.490625	130184220.934974	97656913.7143548	259712699.218012	170129818.057377	210271210.95064	183831447.183571	214869253.560874	104120028.761672	393411566.297839	378731162.059046	158700444.382796	247539111.46894	0.641350322784057	0.118581328234549	0.380812070064849	2.28816781688021	Isovaleric acid	85.885	101.061	0.9991	HMDB0000718	503-74-2	Lipids and lipid-like molecules	Fatty Acyls	Fatty acids and conjugates	503-74-2	HMDB0000718	C08262	ko01110//Biosynthesis of secondary metabolites;ko04974//Protein digestion and absorption;ko01065//Biosynthesis of alkaloids derived from histidine and purine	Chemical structure transformation maps;Digestive system;Global and overview maps	Metabolism;Organismal Systems
M163T154_neg_NEG	236608208.601163	85244842.6979343	201164940.123994	57040808.1428912	75255354.0601603	186030797.119676	120465381.674123	29293735.5896451	103064032.998092	33205200.5894567	20962389.988927	89010478.3823845	140224158.457636	66000203.2037714	-1.08719	0.0653257553607112	0.289727636448414	2.27841331276458	Phenylpyruvate	153.81	163.04	0.9947	HMDB0000205	156-06-9	Benzenoids	Benzene and substituted derivatives	Phenylpyruvic acid derivatives	-	HMDB0304081	C00166	ko01100//Metabolic pathways;ko01110//Biosynthesis of secondary metabolites;ko01060//Biosynthesis of plant secondary metabolites;ko01230//Biosynthesis of amino acids;ko01210//2-Oxocarboxylic acid metabolism;ko00470//D-Amino acid metabolism;ko00360//Phenylalanine metabolism;ko00400//Phenylalanine, tyrosine and tryptophan biosynthesis	Amino acid metabolism;Chemical structure transformation maps;Global and overview maps;Metabolism of other amino acids	Metabolism
M699T171_neg_NEG	147537519.014332	309556737.273564	133088031.097629	184725084.453197	203395632.916327	93435886.0858694	201003001.153425	147111154.823996	288030117.71021	365301790.331286	338006498.145347	243846086.600436	178623148.473486	263883108.12745	0.562979945726001	0.0911921444261706	0.336361240628041	2.25393907908716	(2-aminoethoxy)[2-[hexadec-9-enoyloxy]-3-[octadeca-1.11-dien-1-yloxy]propoxy]phosphinic acid	170.829	698.513	0.1149	HMDB0011405	-	--	--	--	--	--	-	-	-	-
M107T23_neg_NEG	4013994639.75384	3066391470.06993	2.71906e+09	4028588363.34231	4144546236.78792	3893261186.05831	3513500179.22398	2637891612.4286	2401262014.95683	3789368728.7787	4093868678.48631	4158728445.47464	3644307707.42422	3432436609.89151	-0.0864117	0.599528882181098	0.793318915005645	2.24763267155897	3-Hydroxyphenylacetic acid	23.3455	107.05	0.9978	HMDB0000440	621-37-4	Benzenoids	Phenols	1-hydroxy-4-unsubstituted benzenoids	621-37-4	HMDB0000440	C05593	ko01100//Metabolic pathways;ko01120//Microbial metabolism in diverse environments;ko00350//Tyrosine metabolism;ko00360//Phenylalanine metabolism	Amino acid metabolism;Global and overview maps	Metabolism
M269T43_neg_NEG	140491696.070607	187033819.627129	191376693.153887	190631532.573849	76529943.1337428	165719473.054519	174471890.284898	246611002.934053	215737658.774421	299825592.70547	225057713.617618	161519747.232913	158630526.268956	220537267.591562	0.475352046238549	0.0478846901959806	0.255069928971213	2.22008758441292	Heptadecanoic acid	42.6461	269.249	0.9992	HMDB0002259	506-12-7	Lipids and lipid-like molecules	Fatty Acyls	Fatty acyl thioesters	3546-17-6	HMDB0006497	-	-	-	-
M903T370_neg_NEG	265699843.255149	211624651.501474	210054327.579923	191280153.024163	197923157.010919	185549287.342675	177767778.594936	172256108.940297	171424538.370474	146974073.064037	144739488.579526	147756844.881858	210355236.619051	160153138.738521	-0.393376	0.003720527183298	0.0932648338844542	2.21342496085665	Spiro[3H-indole-3,3'-pyrrolidine]-1(2H)-acetic acid, 5-chloro-1'-[(5-chloro-2-fluorophenyl)methyl]-2,2',5'-trioxo-	369.601	903.006	0	--	-	--	--	--	--	--	-	-	-	-
M195T446_neg_NEG	172483256.32157	186626126.693857	120547138.910999	147260924.890021	178372780.929721	135502476.632097	96312548.6705124	6008177.42775076	73575852.2875658	149339529.169885	131031408.364626	141628837.537735	156798784.063044	99649392.2430125	-0.653981	0.0424553752600298	0.242729700422992	2.17473782569177	Picloram	445.965	194.927	0.0454	--	-	Organoheterocyclic compounds	Pyridines and derivatives	Pyridinecarboxylic acids and derivatives	-	HMDB0256531	-	-	-	-
M157T201_neg_NEG	268688372.439771	343882029.014556	210329517.094271	322509244.419375	504426256.247218	273786882.905595	185409871.214878	249457719.814042	168597888.601282	278234674.285005	372675161.851968	200308092.776307	320603717.020131	242447234.757247	-0.40312	0.161467130448887	0.439651180082332	2.10092245887649	Allantoin	201.239	157.037	0.8874	HMDB0000462	97-59-6	Organoheterocyclic compounds	Azoles	Imidazoles	97-59-6	HMDB0000462	-	-	-	-
M263T374_neg_NEG	9950680.40548275	159663232.545913	26718108.3673763	45188544.6068579	96691176.5422748	138049605.088164	147517716.829555	137433517.301027	134284969.669892	132468704.364822	137936458.389513	124467086.17439	79376891.2593448	135684742.121533	0.773467531035985	0.0503806030656741	0.259583374250098	2.08267082225682	N-{3-[(Methylsulfonyl)amino]phenyl}methanesulfonamide	373.589	263.012	0	--	-	--	--	--	--	--	-	-	-	-
M845T169_2_neg_NEG	637499002.474243	874334782.811873	374183426.718931	538904920.495396	486897143.141375	363433680.498147	547721308.095523	558153616.311539	524433511.485808	811325190.837192	771092351.317591	674573378.894359	545875492.689994	647883226.157002	0.247161878451721	0.297558593358157	0.579194803396033	2.07237145788939	Pc(18:1e,9-hode)	169.219	844.607	0.3723	--	-	--	--	--	--	--	-	-	-	-
M578T216_neg_NEG	66347390.7719854	82047342.2774117	63851543.0561126	103754875.790851	61009982.9067987	83366196.5101071	40769201.2497456	52290836.3182736	60003852.6607684	30127339.2048764	15600603.7847669	20550377.1292716	76729555.2188777	36557035.0579504	-1.06963	0.00213257248899569	0.0821118923254877	2.02784843354755	Fumitremorgin A	216.244	578.302	0.0138	--	-	--	--	--	--	--	C20564	ko01100//Metabolic pathways;ko01110//Biosynthesis of secondary metabolites	Global and overview maps	Metabolism
M227T227_neg_NEG	209238927.607861	216531557.000284	94217163.3891932	66905873.8283195	101490850.878189	94735725.2545189	70356413.1553895	83667934.051307	69682410.9279744	66471616.7659521	96061033.5496004	44307580.687668	130520016.326394	71757831.5229819	-0.863063	0.0579558448186235	0.275256708091786	2.00647808946259	Butyric acid, 4-[(4-chloro-o-tolyl)oxy]-	227.176	227.044	0.0256	--	-	--	--	--	--	--	-	-	-	-
M243T126_neg_NEG	199440687.191058	189872395.040881	163050011.770774	318773840.037383	49025800.4271467	102352107.698272	127997792.820457	123684860.841638	161310304.599874	79632419.5267172	53101526.242869	78637933.6425726	170419140.360919	104060806.279021	-0.711661	0.137663366653803	0.409364423019472	1.99603763291361	Pro-Glu	126.084	243.103	0.7199	--	-	Organic acids and derivatives	Carboxylic acids and derivatives	Amino acids, peptides, and analogues	-	HMDB0029016	-	-	-	-
M508T217_2_neg_NEG	415035783.155666	849300395.680776	1115214189.89614	1123411280.48607	1070035563.68429	1154239513.89594	1003469660.10237	1138557175.11294	913693367.116411	1130709701.55416	1097834216.6543	1087868920.20256	954539454.46648	1062022173.45712	0.15393715217707	0.399567919743626	0.659557219744228	1.98454619170999	Phosphatidylethanolamine lyso 20	217.342	508.34	0	--	-	--	--	--	--	--	-	-	-	-
M311T189_neg_NEG	74492764.3423913	92194109.9023708	113779688.756843	63309705.1675599	72958966.305211	44119135.8057461	33064255.0786722	19365843.9818969	50395526.4022663	54934032.2122997	43252019.6294847	23068540.5524939	76809061.7133537	37346702.9761856	-1.0403	0.0062696708592702	0.111764105382224	1.96650301882834	Fa 18:2+2o	188.541	311.223	0.8254	HMDB0062434	29774-12-7	--	--	--	--	--	C14827	ko01100//Metabolic pathways;ko00591//Linoleic acid metabolism	Global and overview maps;Lipid metabolism	Metabolism
M531T98_neg_NEG	94297137.609343	32895453.4316428	37108516.2742287	55837975.8679656	141136425.731093	71643108.8317424	190727918.779224	55766876.8958129	207541812.743223	188813645.130021	91488412.1032343	79420564.8652281	72153102.9576693	135626538.419457	0.910506157688023	0.0757769350493995	0.309938848024149	1.95977587410707	Cochlioquinone a	97.5226	531.3	0.997	--	-	--	--	--	--	--	-	-	-	-
M166T214_neg_NEG	3.70336e+08	333094195.002228	178665045.275756	268591292.48667	289666176.396657	328639781.982024	257630342.166998	296528597.176228	136082175.985971	195693470.174206	222104000.356479	264441893.782653	294832005.191506	228746746.607089	-0.366142	0.0965113370369949	0.345135661154517	1.94869580685499	2,3-Pyridinedicarboxylic acid	214.294	166.018	0.9959	HMDB0000232	89-00-9	Organoheterocyclic compounds	Pyridines and derivatives	Pyridinecarboxylic acids and derivatives	89-00-9	HMDB0000232	C03722	ko01100//Metabolic pathways;ko01240//Biosynthesis of cofactors;ko01060//Biosynthesis of plant secondary metabolites;ko00760//Nicotinate and nicotinamide metabolism;ko01064//Biosynthesis of alkaloids derived from ornithine, lysine and nicotinic acid;ko00380//Tryptophan metabolism;ko00410//beta-Alanine metabolism	Amino acid metabolism;Chemical structure transformation maps;Global and overview maps;Metabolism of cofactors and vitamins;Metabolism of other amino acids	Metabolism
M165T167_neg_NEG	52441876.5299029	49275890.3027749	36503051.5876997	55302062.3359498	40921977.8887252	43100809.1464815	66078300.8443411	77817480.0299277	75677127.5741859	64170124.2522064	104376136.384419	98608281.541804	46257611.298589	81121241.7711473	0.810388968278016	0.000865042699706404	0.0643272797096149	1.9278277262098	3-(4-Hydroxyphenyl)propionic acid	166.822	165.056	0.7341	HMDB0002199	501-97-3	--	--	--	--	--	C01744	ko01100//Metabolic pathways	Global and overview maps	Metabolism
M166T188_neg_NEG	125033916.577725	70708150.2114153	36389513.1636354	98254438.5245103	52807646.2131783	107249184.829151	50973865.785574	14406011.6907933	29164148.5733282	49561761.6306278	41955018.4543087	49437155.6544978	81740474.9199359	39249660.2981883	-1.05837	0.0186536163715747	0.172163980444759	1.90359247778582	N-Methyl-N-(methylsulfonyl)glycine	187.825	166.018	0.9783	--	-	--	--	--	--	--	-	-	-	-
M357T146_neg_NEG	143454748.865043	122699219.848058	53621430.265505	151998850.038822	90869776.2169561	112636229.848237	64568657.8182115	49664571.1713874	73333122.0162398	81127417.8978114	76378308.4089467	79404135.3774507	112546709.180437	70746035.4483413	-0.669803	0.0228198846116756	0.184568578693131	1.90131047909225	13,14-Dihydroprostaglandin F1.alpha.	145.819	357.265	0.9664	--	-	--	--	--	--	--	-	-	-	-
M192T212_1_neg_NEG	1577123354.7106	1183671004.59019	836820392.454472	990758789.066345	1870924104.11732	1463682861.33381	1428532438.86424	1021375106.15206	1021607092.81986	902790234.375603	1284807319.97781	1522140540.08743	1320496751.04546	1196875455.3795	-0.141808	0.526733826377207	0.741019877318874	1.87971352392239	Phenaceturic acid	212.317	192.067	0.9997	HMDB0000821	500-98-1	Organic acids and derivatives	Carboxylic acids and derivatives	Amino acids, peptides, and analogues	500-98-1	HMDB0000821	C05598	ko00360//Phenylalanine metabolism	Amino acid metabolism	Metabolism
M242T405_neg_NEG	193157832.072585	106307019.141094	99964642.3157328	82198317.7824682	114105115.077912	97025762.8607637	96123899.6098556	62456303.0008383	59585320.4899412	59914203.3618917	73056493.9525025	78385281.1096697	115459781.541759	71586916.9207832	-0.689623	0.0284563977030553	0.203481103240676	1.87543342204665	Cytarabine	405.32	242.08	0.8128	HMDB0015122	147-94-4	Nucleosides, nucleotides, and analogues	Pyrimidine nucleosides	-	-	HMDB0248553	-	-	-	-
M190T221_neg_NEG	211180895.712146	158765951.834961	126110866.00366	95689559.7445843	130358077.748191	116661550.066176	113277276.671824	88751778.8308308	78821179.6852856	81200999.9495099	116250828.475134	96870167.7785082	139794483.518286	95862038.5651821	-0.544276	0.0330886809519743	0.2156489808177	1.83235370051371	N-Acetyl-L-methionine	221.329	190.054	0.9767	HMDB0011745	65-82-7	Organic acids and derivatives	Carboxylic acids and derivatives	Amino acids, peptides, and analogues	65-82-7	HMDB0011745	-	-	-	-
M269T334_neg_NEG	106349967.47208	126115987.348408	89981320.1791818	114434741.811472	71968623.2939632	128186324.386468	60133891.4811978	50220000.9039322	103682118.180143	98389052.6690617	58951692.6111645	27391355.8169262	106172827.415262	66461351.9437376	-0.675827	0.0237996735207349	0.187580209286407	1.82676910211071	(E)-1-(4-Hydroxy-2-methoxyphenyl)-3-(4-hydroxyphenyl)prop-2-en-1-one	333.706	269.088	0.1052	HMDB0037319	112408-67-0	--	--	--	--	--	-	-	-	-
M117T161_neg_NEG	494589688.126513	232118477.474448	201338224.745907	205115738.220519	235226511.886424	161094698.75203	297857741.117488	131441088.045803	167634535.196267	146585790.084352	225553617.373471	136271038.776011	254913889.86764	184223968.432232	-0.468549	0.235065498326007	0.5192085673313	1.82247728344873	Dl-2-hydroxyvaleric acid	160.711	117.056	0.5435	--	-	--	--	--	--	--	-	-	-	-
M183T174_neg_NEG	154559473.474742	202386706.574457	125839636.627255	111017244.60291	122393971.876584	112541216.525657	115196714.962306	113089746.607423	98411905.8761792	90970426.8004652	73405175.9262425	90505582.2454253	138123041.613601	96929925.4030069	-0.51094	0.0255873048519553	0.193524182649928	1.81114793275166	2,3-dinitrophenol	174.345	183.006	0.2616	--	-	Benzenoids	Phenols	Nitrophenols	-	HMDB0245407	-	-	-	-
M258T31_neg_NEG	114964917.704131	34248924.0849939	53847600.6121996	6.12742e+07	129601456.135297	43399084.1852559	25662222.2222112	20677575.7001462	34141716.1138626	20273787.8725957	57712311.5041819	39886638.2425808	72889360.2869579	33059041.9425964	-1.14066	0.0430737571218286	0.24429109818984	1.80153114500508	5-[(6-Methoxy-1H-benzimidazol-2-yl)sulfanyl]-2-furaldehyde	30.7894	258.008	0.8035	--	-	--	--	--	--	--	-	-	-	-
M323T28_neg_NEG	45913939.0647089	277870980.222137	177022331.16722	169715373.083413	139322757.167517	34453362.5000515	66048572.5800139	330657756.505893	404068129.615774	246082915.856612	184623246.264712	74870069.7972705	140716457.200841	217725115.103379	0.629716769544162	0.276090103597142	0.560710620377321	1.78952459208958	D-Glucose, 2-deoxy-2-[(7-nitro-2,1,3-benzoxadiazol-4-yl)amino]-	28.0702	323.059	0.9481	--	-	--	--	--	--	--	-	-	-	-
M469T26_neg_NEG	12252997.6887855	27625166.6573822	73755727.2237248	58166521.6013368	167476871.117486	50960098.866306	6860069.84094073	5695053.61431103	46636406.3911195	22004604.9650712	44122778.1197749	4522767.7342182	65039563.8591702	21640280.1109059	-1.5876	0.0973871753645976	0.345831221922903	1.76203298846092	Withaferin A	25.7249	469.263	0.9856	--	-	Lipids and lipid-like molecules	Steroids and steroid derivatives	Steroid lactones	-	HMDB0259897	-	-	-	-
M85T323_2_neg_NEG	389925369.338034	1.41474e+08	111269053.459185	221741597.694743	85850825.7837184	77989598.9510855	72495647.3220732	200068524.793461	200447925.719742	54028332.0629303	43088396.312896	49049057.0383344	171375096.024044	103196313.874906	-0.731766	0.264050198151914	0.549462673432819	1.76192494471586	1,4-butynediol	323.109	85.0294	0.83	HMDB0012136	78-96-6	Organic oxygen compounds	Organooxygen compounds	Alcohols and polyols	-	HMDB0245045	-	-	-	-
M317T188_2_neg_NEG	66980917.1285469	58534112.4522862	88918029.7564184	38760341.9677993	28977499.6503682	21609296.4324509	19125243.9657531	14732478.1534249	33992240.0830496	16256970.5156342	12117188.1471714	7067978.03273606	50630032.8979783	17215349.8162949	-1.5563	0.012861126064335	0.151280768247589	1.73160119293134	Methyl 2-(2,6-dihydroxy-4-methylbenzoyl)-3,5-dihydroxybenzoate	187.761	317.114	0	--	-	--	--	--	--	--	-	-	-	-
M227T399_neg_NEG	68068235.4186852	111536835.459951	99015003.3284213	1.07297e+08	69716944.4491099	80891276.435782	67223271.3207014	54473908.129466	75975014.7984503	68510467.5211258	30357733.7469053	47970665.1736088	89420932.6366749	57418510.1150429	-0.639097	0.0113832728149791	0.142869130287388	1.72132689462154	Ile-Pro	398.736	227.065	0.0177	HMDB0000012	951-78-0	Organic acids and derivatives	Carboxylic acids and derivatives	Amino acids, peptides, and analogues	37462-92-3	HMDB0011174	C00526	ko01100//Metabolic pathways;ko02010//ABC transporters;ko01232//Nucleotide metabolism;ko00240//Pyrimidine metabolism	Global and overview maps;Membrane transport;Nucleotide metabolism	Environmental Information Processing;Metabolism
M153T70_neg_NEG	8186142.7007621	10879559.5513046	6630810.61137163	12862482.9236213	23079554.7989736	8040955.47386559	21716877.1584358	75896898.7228993	85346139.7421177	23687900.8206728	17073935.1542237	62626100.7271935	11613251.0099831	47724642.0542571	2.03896248076896	0.0171738224634721	0.167802818428945	1.71934473589728	Gentisic acid	69.8185	153.019	0.9937	HMDB0000152	490-79-9	Benzenoids	Benzene and substituted derivatives	Benzoic acids and derivatives	-	HMDB0059999	C00628	ko01100//Metabolic pathways;ko01120//Microbial metabolism in diverse environments;ko00350//Tyrosine metabolism	Amino acid metabolism;Global and overview maps	Metabolism
M313T97_neg_NEG	231304962.438428	135647885.931148	108178893.746949	85922204.8750556	112529645.790901	156270015.717912	89256474.6636659	58085614.7959051	74116450.7888734	163939454.001101	78107431.6361866	87738124.3801577	138308934.750066	91873925.044315	-0.590167	0.103502543954835	0.357166457970031	1.70896489460781	2-Oxiraneoctanoic acid, .eta.-hydroxy-3-octyl-	97.3957	313.238	0.9978	--	-	--	--	--	--	--	-	-	-	-
M201T245_neg_NEG	151553239.186553	133545259.386369	119466331.253301	92297239.3558717	82808970.5730306	75200260.2164396	57352275.0318928	48241407.6049598	55432276.2154526	41185461.1118614	138425018.142605	65296958.677184	109145216.661927	67655566.1306593	-0.689968	0.0552642454164001	0.270346831300911	1.70881649773377	3-Amino-4-hydroxy-N-methylbenzenesulfonamide	245.447	201.038	0.1007	--	-	--	--	--	--	--	-	-	-	-
M615T190_neg_NEG	46644.3979851346	9445454.21909644	25402768.5704904	36171.7001122416	30345363.8080774	25099643.0725523	60568392.4496317	33304514.1109642	79198237.7025847	32143076.5250143	40445434.9160705	38501068.2965018	15062674.294719	47360120.6667945	1.65269482145566	0.00649195662496384	0.112999502934653	1.70738988031603	Bestatin	190.258	615.354	0.1902	--	-	--	--	--	--	--	-	-	-	-
M102T322_neg_NEG	156560745.84034	115618891.453211	100655851.609489	80360205.3600723	73371601.5370917	98285711.3728095	83551608.1276254	72706440.1735862	66544830.9501316	66780673.7453757	60139637.8650903	62352593.0813361	104142167.862169	68679297.3238575	-0.600607	0.0186493605764027	0.172163980444759	1.70002944694624	L-3-Aminoisobutyric acid	321.809	102.056	0.9989	HMDB0002166	4249-19-8	Organic acids and derivatives	Carboxylic acids and derivatives	Amino acids, peptides, and analogues	4249-19-8	HMDB0002166	C03284	ko01100//Metabolic pathways;ko00280//Valine, leucine and isoleucine degradation	Amino acid metabolism;Global and overview maps	Metabolism
M71T323_neg_NEG	123189420.758872	122967042.792513	245063003.688982	60402676.3541527	69599244.8904658	84861471.2319433	54051863.7100124	58817712.9088211	65176730.1501193	45900631.3999964	127028431.335009	51982350.3461961	117680476.619488	67159619.9750257	-0.809209	0.125940194114783	0.391686609175912	1.68876179665922	Pyruvaldehyde	323.114	71.0138	0.9975	HMDB0001167	78-98-8	Organic oxygen compounds	Organooxygen compounds	Carbonyl compounds	78-98-8	HMDB0001167	C00546	ko01100//Metabolic pathways;ko01120//Microbial metabolism in diverse environments;ko00260//Glycine, serine and threonine metabolism;ko05415//Diabetic cardiomyopathy;ko00640//Propanoate metabolism;ko00620//Pyruvate metabolism	Amino acid metabolism;Carbohydrate metabolism;Cardiovascular disease;Global and overview maps	Human Diseases;Metabolism
M337T47_neg_NEG	164744113.301081	160137866.239099	156196021.238106	154933398.338941	181274318.180473	176432462.988025	114931398.012183	185076120.34273	138058175.432204	93877981.2250582	117637185.454255	133020455.543673	165619696.714288	130433552.668351	-0.344559	0.0253429515337916	0.192868058685388	1.66294572472695	Prostaglandin F1.alpha.	47.425	337.236	0.2744	HMDB0002685	745-62-0	Lipids and lipid-like molecules	Fatty Acyls	Eicosanoids	745-62-0	HMDB0002685	-	-	-	-
M218T294_3_neg_NEG	414234460.773309	301954295.254779	154809431.479888	227871048.686602	102455691.03375	236858288.37562	267504540.026777	243743675.893006	137426769.947921	167984975.951955	67983873.7050594	152082676.018916	239697202.600658	172787751.923939	-0.472212	0.242962194841572	0.526567002682305	1.65800007356807	Pantothenate	293.945	218.103	0.9884	HMDB0000210	79-83-4	Organic acids and derivatives	Carboxylic acids and derivatives	Amino acids, peptides, and analogues	-	HMDB0250782	C00864	ko01100//Metabolic pathways;ko01110//Biosynthesis of secondary metabolites;ko01240//Biosynthesis of cofactors;ko04977//Vitamin digestion and absorption;ko00410//beta-Alanine metabolism;ko00770//Pantothenate and CoA biosynthesis	Digestive system;Global and overview maps;Metabolism of cofactors and vitamins;Metabolism of other amino acids	Metabolism;Organismal Systems
M269T185_neg_NEG	39120535.7696746	38979091.1116388	93387551.1643559	63697840.109726	52208222.8974763	38181919.5360091	18708886.3023728	28594638.5958897	43080911.2769562	16195965.7519515	28334280.4841765	9464352.52027573	54262526.7648135	24063172.4886037	-1.17313	0.0134518092749657	0.154198710097211	1.65295013364152	1H-Pyrrolo[3,4-b]quinoline-1,9(4H)-dione, 2,3-dihydro-4-methyl-3-(2-methylpropyl)-	185.172	269.13	0.902	--	-	--	--	--	--	--	-	-	-	-
M183T149_neg_NEG	80559308.175434	27773062.5751313	148836819.439892	96137710.9999194	134599924.60632	105316854.08702	119522015.257813	8285710.06755319	126757000.566336	22205500.1174449	17695898.4807423	41879378.457957	98870613.3139528	56057583.8246411	-0.818632	0.15580762385855	0.432616131883447	1.64904117225483	2,4-dinitrophenol	149.138	183.006	0.504	--	-	Benzenoids	Phenols	Nitrophenols	-	HMDB0245462	-	-	-	-
M514T223_2_neg_NEG	494033419.773949	94856670.5640342	170724330.747289	558331961.57657	107886896.029309	114468580.236021	792294575.788062	146657618.27244	380536527.878149	528827428.544988	217117236.085486	74645215.4831603	256716976.487862	356679767.008714	0.474450676574245	0.490955230596455	0.720725592324493	1.64078833294628	Taurocholate	222.7	514.284	0.9987	HMDB0000036	81-24-3	Lipids and lipid-like molecules	Steroids and steroid derivatives	Bile acids, alcohols and derivatives	-	HMDB0257923	C05122	ko01100//Metabolic pathways;ko04976//Bile secretion;ko00120//Primary bile acid biosynthesis;ko00121//Secondary bile acid biosynthesis;ko00430//Taurine and hypotaurine metabolism;ko04979//Cholesterol metabolism	Digestive system;Global and overview maps;Lipid metabolism;Metabolism of other amino acids	Metabolism;Organismal Systems
M511T121_neg_NEG	29911969.7157806	24180946.2031618	30366640.4041841	66728403.4272813	16802007.3728134	23724387.1290592	3681609.9083808	3895205.5681479	6441859.01248349	10201056.7942683	2350721.08218521	4203737.30858553	31952392.3753801	5129031.61234187	-2.63917	0.00440547680016324	0.099782457887087	1.63415904807687	3,6-dibenzyl-9-[(2,3-diamino-1,2-dihydroindol-3-yl)methyl]-1,4,7-triazonane-2,5,8-trione	120.813	511.255	0	--	-	--	--	--	--	--	-	-	-	-
M259T21_neg_NEG	15414925.7346211	14941902.5932698	21041268.8441302	25776396.4389975	28749792.5058377	13300930.0693878	27904081.5424249	57087043.4813712	75851249.1348215	56026744.4286451	36304145.1459446	38112380.6938791	19870869.364374	48547607.4045144	1.28874520346979	0.00383275457172223	0.093769094743498	1.63314527762317	D-Mannose 6-phosphate	21.0759	259.028	0.4799	HMDB0001078	3672-15-9	Organic oxygen compounds	Organooxygen compounds	Carbohydrates and carbohydrate conjugates	-	HMDB0304312	C00275	ko01100//Metabolic pathways;ko01110//Biosynthesis of secondary metabolites;ko01240//Biosynthesis of cofactors;ko00520//Amino sugar and nucleotide sugar metabolism;ko01250//Biosynthesis of nucleotide sugars;ko00051//Fructose and mannose metabolism;ko04142//Lysosome	Carbohydrate metabolism;Global and overview maps;Transport and catabolism	Cellular Processes;Metabolism
M243T261_2_neg_NEG	155669272.223151	163899932.187514	134539810.949344	122175079.146379	116373813.970247	129406989.007455	111396701.133143	111901018.554234	109339696.75579	116430479.94867	86682392.4363316	111833097.675088	137010816.247348	107930564.417209	-0.344186	0.00820783489790993	0.124366962315336	1.63069221234597	Pseudouridine	261.483	243.062	0.9976	HMDB0000767	1445-07-4	Nucleosides, nucleotides, and analogues	Nucleoside and nucleotide analogues	-	1445-07-4	HMDB0000767	C02067	ko01100//Metabolic pathways;ko00240//Pyrimidine metabolism	Global and overview maps;Nucleotide metabolism	Metabolism
M801T168_neg_NEG	19071347.8886365	27896020.7205204	30037315.5701741	31395814.133807	40594699.7315555	25567629.963629	26061873.2392993	46086404.5881572	77660033.1637028	79735771.1159605	75639795.4419347	50701063.3335747	29093804.6680537	59314156.8137715	1.02766450775132	0.00903663193578669	0.126602998044744	1.61500877683469	Phosphatidylcholine 17	168.202	800.577	0	--	-	--	--	--	--	--	-	-	-	-
M218T316_neg_NEG	69884552.7103655	71816303.5747016	49216644.7966747	43666604.3488745	41238647.6315506	74434772.2649221	33785714.1767375	37236635.9883294	34386408.7083802	30202097.2970979	25351060.8575145	31554909.7700522	58376254.2211815	32086137.7996853	-0.863431	0.00223302525155706	0.0826921658390647	1.60027099969275	2-Benzyl-1,3-thiazole-4-carboxylic acid	315.707	218.033	0.0372	--	-	--	--	--	--	--	-	-	-	-
M375T36_neg_NEG	76742436.8679931	81718411.2446239	122748925.527559	89658727.6058653	97047526.3592958	55587580.3795275	35958097.6579259	54785411.0453464	124148237.542925	20184843.3013912	4.93003e+07	34125785.2657137	87250601.3308108	53083773.0187887	-0.716894	0.0811181230208312	0.318845720679794	1.59575640460913	3-Hydroxycapric acid	35.9131	375.275	0.0401	HMDB0002203	19526-23-9	Organic acids and derivatives	Hydroxy acids and derivatives	Medium-chain hydroxy acids and derivatives	19526-23-9	HMDB0002203	-	-	-	-
M242T28_1_neg_NEG	186140215.562917	188163176.265344	260763133.388368	279602809.15523	843404833.58113	548383687.34192	173817942.659803	211967333.168478	352445060.131122	521755211.160162	925962324.506861	780871060.951501	384409642.549151	494469822.096321	0.363237949600965	0.519009100654185	0.736801788468506	1.5568002545143	3-(4-Bromophenyl)-.beta.-alanine	28.21	241.976	0.465	--	-	--	--	--	--	--	-	-	-	-
M154T155_neg_NEG	96777762.4989158	98562423.6844484	96275234.5005271	93958471.9557761	2.89398e+07	86446190.8586169	62607771.0656338	57648520.6570042	60879577.1696071	58349446.1633096	19267593.9421459	52608698.0302032	83493320.3763807	51893601.1713173	-0.686104	0.0343430950538835	0.218293717669739	1.55417384966942	6-Azauridine	155.321	154.026	0.7018	--	-	Organic oxygen compounds	Organooxygen compounds	Carbohydrates and carbohydrate conjugates	-	HMDB0247037	-	-	-	-
M248T22_neg_NEG	91278597.608046	82815186.6080427	77110154.7031654	142530514.07105	62446905.8097688	49912450.4871294	83548021.4994372	107224796.063128	158329791.769747	165895912.48039	139927468.246569	78755953.0767481	84348968.2145337	122280323.856003	0.535749952086283	0.0903799615844536	0.335416621819395	1.52107044153857	3,5-Dichlorotyrosine	21.9405	247.987	0.2396	--	-	--	--	--	--	--	-	-	-	-
M203T22_1_neg_NEG	10687777.8012322	175700970.925705	138353093.248814	21287094.3662632	100518395.58271	198513969.247995	230993603.346048	8602070.09005783	12218428.7390286	15735916.0864636	21088556.0536224	11246271.7200536	107510216.86212	49980807.6725457	-1.10503	0.261652524634486	0.547763321160894	1.51680187376034	[(6-Chloro-3-pyridazinyl)sulfanyl]acetic acid	21.5322	202.966	0.0104	--	-	--	--	--	--	--	-	-	-	-
M217T356_neg_NEG	28546675.9527829	46055309.505937	32820856.503166	22983236.0616348	37250625.0890193	29086082.8485963	80905199.0209613	107707168.615798	15091799.7840462	22230011.7255334	63115789.9510692	87495886.2853215	32790464.3268561	62757642.5637883	0.936514828692389	0.0818433744512032	0.319947373855371	1.51438606075509	(S)-Nitroblebbistatin	355.561	217.03	0.4959	--	-	--	--	--	--	--	-	-	-	-
M317T98_neg_NEG	16363788.1120889	17498025.9098742	13177703.9080411	18123941.5541924	7448834.94937436	14344238.960339	29777413.3203036	29830535.5479397	47058191.9756328	38203637.8635262	26743119.6731742	39035267.9733768	14492755.5656517	35108027.7256589	1.27646902541649	0.000159191136144759	0.0323446010258137	1.49600797119477	Prostaglandin E1	97.936	317.212	0.9931	HMDB0001442	745-65-3	Lipids and lipid-like molecules	Fatty Acyls	Eicosanoids	745-65-3	HMDB0001442	-	-	-	-
M166T61_neg_NEG	68122265.7212701	48829461.8965954	20636137.2621863	39306295.0944099	64470180.1163417	56386269.8839918	31424805.9598851	115351239.824989	106637997.082099	96370063.9549905	34602373.4125695	128312606.950538	49625101.6624659	85449847.8641785	0.784007865536333	0.0827258672041047	0.321558393597759	1.49531502473813	Quinolinate	61.2882	166.015	0.9339	HMDB0000232	89-00-9	Organoheterocyclic compounds	Pyridines and derivatives	Pyridinecarboxylic acids and derivatives	89-00-9	HMDB0000232	C03722	ko01100//Metabolic pathways;ko01240//Biosynthesis of cofactors;ko01060//Biosynthesis of plant secondary metabolites;ko00760//Nicotinate and nicotinamide metabolism;ko01064//Biosynthesis of alkaloids derived from ornithine, lysine and nicotinic acid;ko00380//Tryptophan metabolism;ko00410//beta-Alanine metabolism	Amino acid metabolism;Chemical structure transformation maps;Global and overview maps;Metabolism of cofactors and vitamins;Metabolism of other amino acids	Metabolism
M149T33_neg_NEG	120575807.395537	107826693.356886	130899402.232463	94234239.192125	129637093.995875	111194718.290803	168380952.343122	123862086.768249	126558364.976882	152285285.80749	186771491.421005	109991709.474536	115727992.410615	144641648.465214	0.321745157923044	0.0555942142177944	0.271071361193183	1.49085470000421	Tartaric acid	32.554	149.01	0.9985	HMDB0000956	87-69-4	Organic acids and derivatives	Hydroxy acids and derivatives	Beta hydroxy acids and derivatives	-	HMDB0303005	C00898	ko01100//Metabolic pathways;ko00630//Glyoxylate and dicarboxylate metabolism	Carbohydrate metabolism;Global and overview maps	Metabolism
M182T323_neg_NEG	413590466.641047	290568562.042937	490455544.426259	254223679.080691	95542780.1937201	439053872.909442	172151174.091277	226558621.57656	411563318.04133	345154441.71599	129121127.066514	319448478.863687	330572484.215683	267332860.225893	-0.306329	0.41552624130225	0.672057586648623	1.48423498970697	2,4-dinitrotoluene	322.536	182.032	0	HMDB0003539	9013-95-0	Benzenoids	Benzene and substituted derivatives	Toluenes	-	HMDB0245464	C11006	ko01120//Microbial metabolism in diverse environments	Global and overview maps	Metabolism
M206T210_neg_NEG	212311367.300985	177065132.710996	119667894.55411	126081781.478473	131297891.689848	127191570.260387	99293806.1360729	109974402.877472	99222896.1389643	116699678.54148	138271504.939772	132695464.033629	1.48936e+08	116026292.111232	-0.36024	0.0767003449107827	0.311531532300842	1.4837450886439	N-Acetyl-D-phenylalanine	209.698	206.082	0.9799	--	-	--	--	--	--	--	C05620	ko01100//Metabolic pathways;ko00470//D-Amino acid metabolism	Global and overview maps;Metabolism of other amino acids	Metabolism
M602T217_neg_NEG	2030226.65422669	3374202.81663512	17872994.2566203	26244927.6688906	22385827.7977945	27663447.7410354	24751588.720166	32302795.9218137	42069417.8442971	50749269.7094195	40985432.6331937	47921305.9697623	16595271.1558671	39796635.1331087	1.26187425153295	0.00343194639361371	0.0911688557515932	1.48339829750424	Phosphatidylcholine lyso 20:4	216.964	602.346	0.0018	--	-	--	--	--	--	--	-	-	-	-
M116T305_neg_NEG	182515480.692641	151611097.871386	117364226.475916	130247862.571472	171643551.585517	148431348.070779	168961608.604365	110741387.765549	98709325.5768124	113110127.688152	106606983.748229	119316092.748945	150302261.211285	119574254.355342	-0.32996	0.0574024484373533	0.274507438840522	1.47730964294568	N-Acetylglycine	305.209	116.035	0.9961	HMDB0000532	543-24-8	Organic acids and derivatives	Carboxylic acids and derivatives	Amino acids, peptides, and analogues	543-24-8	HMDB0000532	-	-	-	-
M344T323_neg_NEG	36872634.1047015	49478605.5984237	28648767.1180539	26208232.645034	34298844.2482009	28910590.5314047	19068770.4837173	14321429.7321568	20573944.593484	18071586.2523238	5699219.67056676	4836839.9402134	34069612.3743031	13761965.112077	-1.3078	0.00108110369890556	0.0659859364796285	1.4687006249506	8-Chloro-N-[3-(morpholin-4-yl)propyl]-5H-pyrimido[5,4-b]indol-4-amine	323.114	344.135	0.0129	--	-	--	--	--	--	--	-	-	-	-
M399T82_neg_NEG	41137395.009704	15233800.4504283	24054685.3992139	16398813.0349931	37063634.1832501	37234715.3524135	3899902.80094553	13845229.9777717	3737978.3313233	13495381.2223171	6687164.07161324	5401418.00126049	28520507.2383338	7844512.40087189	-1.86224	0.00211029287931351	0.0821118923254877	1.43926251507878	Reserpic acid	82.0456	399.185	0.9898	--	-	--	--	--	--	--	-	-	-	-
M161T324_neg_NEG	160248762.961995	107997611.452121	69187149.1813638	50104199.7538789	53368664.1481871	50496806.8478843	35328651.3010333	38572138.4347142	124150605.893652	27998199.2877406	25912692.1959793	29254291.2878038	81900532.390905	46869429.7334872	-0.805226	0.172714643263003	0.452107791751676	1.43558129073666	myo-Inositol	323.682	161.045	0.8987	HMDB0000211	87-89-8	Organic oxygen compounds	Organooxygen compounds	Alcohols and polyols	87-89-8	HMDB0000211	C00137	ko01100//Metabolic pathways;ko01110//Biosynthesis of secondary metabolites;ko01120//Microbial metabolism in diverse environments;ko02010//ABC transporters;ko01250//Biosynthesis of nucleotide sugars;ko00052//Galactose metabolism;ko00053//Ascorbate and aldarate metabolism;ko00562//Inositol phosphate metabolism;ko04070//Phosphatidylinositol signaling system	Carbohydrate metabolism;Global and overview maps;Membrane transport;Signal transduction	Environmental Information Processing;Metabolism
M309T23_2_neg_NEG	48253731.091671	164425316.826577	135128036.444846	33609156.4361528	34700033.5369721	60841543.9021717	25647068.2901764	75947781.1750365	58717277.3968688	26725614.9486194	23609494.4497798	38309615.3924689	79492969.7063984	41492808.608825	-0.937966	0.15214259417154	0.428379847489875	1.41641386143791	Gly-Pro-Arg-Pro-amide	23.2684	309.174	0.9844	--	-	--	--	--	--	--	-	-	-	-
M465T25_neg_NEG	244194767.029298	205461341.107813	123520555.979058	108176177.557656	168567505.480178	98439077.2625441	221185734.528477	117913298.217987	216999561.796797	169883404.149914	248939455.91075	230580414.019859	158059904.069425	200916978.103964	0.346128043727335	0.19613601667915	0.479880390128372	1.41590870709492	Cholesterol 3-sulfate	24.7529	465.304	0.9987	HMDB0000653	1256-86-6	Lipids and lipid-like molecules	Steroids and steroid derivatives	Cholestane steroids	1256-86-6	HMDB0000653	C18043	ko01100//Metabolic pathways;ko00140//Steroid hormone biosynthesis	Global and overview maps;Lipid metabolism	Metabolism
M309T41_neg_NEG	13296422.5186761	96700444.9950493	96840313.4168571	36536207.9655409	53742943.1284366	58935870.4244848	38603847.8532798	7.73691e+07	101809887.035709	115626963.018725	181272934.978153	55008962.9352244	59342033.7415075	94948621.3093652	0.678092681025131	0.181907883128153	0.464573649069526	1.4016679889739	Eicosenoic acid	41.4015	309.28	0.9717	HMDB0034296	-	Lipids and lipid-like molecules	Fatty Acyls	Fatty acids and conjugates	135357-25-4	HMDB0033022	C16526	ko01040//Biosynthesis of unsaturated fatty acids	Lipid metabolism	Metabolism
M307T330_neg_NEG	213297526.493003	170266462.767047	130577801.05606	169598793.328861	113916259.617713	153390384.060128	160140618.446958	89299197.257765	293451202.377018	240205590.371205	116295394.621636	399367505.316653	158507871.220469	216459918.065206	0.449545421669783	0.27450504283356	0.558930641226235	1.39893422462889	Robustaside A	330.361	307.084	0.8754	--	-	--	--	--	--	--	-	-	-	-
M101T224_neg_NEG	45799024.411238	53288220.9310202	70089676.7594134	64462659.8390853	33992739.9788414	44696690.0162109	46834749.5196616	30663290.6733381	23437313.9381975	24548219.138233	28256777.1268302	30069313.107083	52054835.3226349	30634943.9172239	-0.764854	0.00790024462876754	0.123960057438443	1.38678886196915	Succinic semialdehyde	223.592	101.024	0.9766	HMDB0001259	692-29-5	Lipids and lipid-like molecules	Fatty Acyls	Fatty acids and conjugates	692-29-5	HMDB0001259	C00232	ko01100//Metabolic pathways;ko01120//Microbial metabolism in diverse environments;ko01200//Carbon metabolism;ko00760//Nicotinate and nicotinamide metabolism;ko00350//Tyrosine metabolism;ko00250//Alanine, aspartate and glutamate metabolism;ko00650//Butanoate metabolism;ko00750//Vitamin B6 metabolism	Amino acid metabolism;Carbohydrate metabolism;Global and overview maps;Metabolism of cofactors and vitamins	Metabolism
M119T323_neg_NEG	129387518.058963	126218748.691825	95894105.0068888	74861351.6735855	24133419.7167114	22241070.9030239	18389719.0758641	6.14329e+07	68337321.1324556	57577399.0017973	14525900.6154048	53095759.9579757	78789369.0084996	45559825.3077496	-0.790239	0.154691898972206	0.430918427617768	1.38355188789889	Pterine	323.178	119.035	0.4192	HMDB0000802	2236-60-4	Organoheterocyclic compounds	Pteridines and derivatives	Pterins and derivatives	2236-60-4	HMDB0000802	-	-	-	-
M347T88_neg_NEG	25414287.6843429	12570552.8781005	18871905.6339594	13937284.5769516	48880565.4340415	14278549.5451372	882536.867025836	855690.991280347	1868291.54271283	1654319.04199077	9487142.10037712	1975030.70867283	22325524.2920889	2787168.54200996	-3.00182	0.00719246226830372	0.118686090375946	1.38318855192701	Anacardic acid	87.7283	347.259	0.9926	HMDB0029683	16611-84-0	Benzenoids	Benzene and substituted derivatives	Benzoic acids and derivatives	103904-74-1	HMDB0033896	-	-	-	-
M205T30_neg_NEG	84807266.9129646	78831356.1972747	83285525.7811954	58956565.0586306	66440909.5776098	75535797.5829221	63556241.3174687	65639213.2181803	58930545.4384345	56579343.8202486	4254530.28946653	50727881.9726435	74642903.5184329	49947959.3427404	-0.579579	0.0367864704497483	0.225754400775125	1.38307315094057	3,5-Di-tert-butyl-4-hydroxybenzoic acid	30.0231	205.16	0.1502	--	-	Benzenoids	Benzene and substituted derivatives	Benzoic acids and derivatives	1421-49-4	HMDB0240642	-	-	-	-
M319T69_neg_NEG	22768054.4265422	29109599.1995117	26042874.149085	52864921.0768501	40697148.0731747	27236344.6851894	10188840.6502818	10522877.2882287	16436920.8324157	27261589.3197672	6673096.67534992	15652951.2655242	33119823.6017255	14456046.0052613	-1.19602	0.00709208480192039	0.117864242396907	1.37090705019303	11,12-Dihydroxy-5Z,8Z,14Z-eicosatrienoic acid	69.0767	319.228	0.9982	HMDB0002314	192461-95-3	Lipids and lipid-like molecules	Fatty Acyls	Eicosanoids	192461-95-3	HMDB0002314	C14774	ko01100//Metabolic pathways;ko00590//Arachidonic acid metabolism;ko04726//Serotonergic synapse	Global and overview maps;Lipid metabolism;Nervous system	Metabolism;Organismal Systems
M116T320_neg_NEG	132043136.473474	113461917.433073	113893028.419693	85397246.1002031	112222494.671775	97807076.522297	102221413.581651	105745549.619447	78414218.7608886	89084119.4195016	64686155.181792	66592059.2384242	109137483.270086	84457252.6336174	-0.369853	0.0287295402282181	0.203744417719868	1.36877338040009	Acetyl-L-threonine	320.44	116.035	0.7329	HMDB0062557	17093-74-2	--	--	--	--	--	-	-	-	-
M271T315_neg_NEG	115915703.021835	118460699.623126	99287680.5638504	119316040.149185	96656676.5806174	105558396.840953	126491670.647079	76728981.7045382	64245179.8376462	95630665.3548521	70866880.3743524	73038915.0856574	109199199.463261	84500382.1673542	-0.369933	0.0373121545812303	0.227713377531011	1.35316486722953	3-Bromo-4-butoxybenzoic acid	315.271	271.004	0.0676	--	-	--	--	--	--	--	-	-	-	-
M131T143_neg_NEG	301946169.917681	51925094.7488294	53237803.0391628	231995716.688436	262616859.069686	209485591.885253	88975211.8612231	111395721.750853	222794209.752505	137040290.739796	144842992.349639	159871120.999151	185201205.891508	144153257.908861	-0.36149	0.409383210161428	0.667379242765545	1.31739687227559	.alpha.-D-Xylopyranose	142.921	131.035	0.5134	--	-	--	--	--	--	--	-	-	-	-
M156T289_2_neg_NEG	97427917.5920507	88831866.7045087	97997674.1468275	58428541.7365355	83892665.3416897	53950497.7873323	63374654.3679745	54353417.4250104	74746062.3701598	51211389.5353656	58240428.8495015	51127010.9255069	80088193.8848241	58842160.5789198	-0.444739	0.0349078913565851	0.220206319026288	1.31733601549136	N-Acetyl-D-proline	289.309	156.067	0.9826	--	-	--	--	--	--	--	-	-	-	-
M156T391_neg_NEG	53735072.1464048	54094029.6319037	49044123.2346246	50338232.6656902	60372790.7369542	55078580.3297252	59095701.3289715	31769210.070393	34199349.9430304	35073087.9972648	23909216.0403074	30132244.3456943	53777138.1242171	35696468.2876102	-0.591212	0.00603190530059698	0.111593658631306	1.31140111591048	(2,5-Dioxo-1-pyrrolidinyl)acetic acid	391.479	156.028	0.0463	--	-	--	--	--	--	--	-	-	-	-
M401T332_neg_NEG	16504285.442511	71059006.6203115	14217656.0536802	8258447.25826947	41979927.3183153	36731352.9927578	6377082.64111955	8703734.05102022	7143215.94654178	7729767.85982154	5614419.98334662	18350783.9873599	31458445.9476409	8986500.74486827	-1.80762	0.044645396930856	0.246789164490026	1.30244502202387	Cetraric acid	331.992	401.076	0.1512	--	-	--	--	--	--	--	-	-	-	-
M293T74_neg_NEG	35172041.3890485	19619598.6860198	17422152.7344986	150789074.535426	89923914.3441106	63262197.9634564	15442498.3124232	55316709.2369155	70211764.3410175	217578376.069436	178861192.728067	94987678.3160817	62698163.2754266	105399703.167323	0.749375718555801	0.28618659919924	0.570453451540952	1.29788174578387	Chicoric acid	74.4167	293.034	0.5627	HMDB0002375	70831-56-0	Organic acids and derivatives	Carboxylic acids and derivatives	Tetracarboxylic acids and derivatives	52248-48-3	HMDB0033938	-	-	-	-
M674T209_neg_NEG	14356948.967408	26859893.9142408	13916971.2311881	14521805.0955499	17241710.3576918	17896828.2523704	25670735.3238557	22015370.4160615	32376540.9264553	40126465.4568292	42014581.1034808	45199661.3300508	17465692.9697415	34567225.7594555	0.984880938447399	0.00269911957858251	0.0877518779019777	1.28844593859418	Linoleoylglycine	209.145	673.529	0.8841	--	-	--	--	--	--	--	-	-	-	-
M377T52_neg_NEG	15852993.0126109	26976795.8218587	72576525.943075	25377232.010184	88878724.3309117	42816971.0219071	10402249.5103751	11571758.2755171	16836834.5013949	26257157.3579811	39911676.9554238	23715952.3535871	45413207.0234246	21449271.4923799	-1.08218	0.0890853352706031	0.332941327313648	1.28816569283275	Gly-Phe-Arg	51.6557	377.2	0.8796	--	-	--	--	--	--	--	-	-	-	-
M195T595_neg_NEG	1029929804.89717	718658784.910158	396518695.744758	1058070962.18132	916894231.337895	565307751.663234	905971571.293945	924792743.453269	1090478371.08025	890327240.988481	607122796.63909	773323309.165301	780896705.122422	865336005.436723	0.148128707223332	0.522513113507906	0.738518088976405	1.28508310775177	2,5-Dichlorothiophene-3-carboxylic acid	595.045	194.906	0.3829	--	-	--	--	--	--	--	-	-	-	-
M273T95_neg_NEG	17409717.4045631	5110008.67095414	5335348.91312419	10119976.5390195	24315974.5085569	10988582.3757757	14409289.0816926	7811310.73475131	12523823.9274709	48883979.935435	99711453.942253	46935183.8832813	12213268.0686656	38379173.5841473	1.65187435309343	0.103476179112229	0.357166457970031	1.28500362155443	3-Hydroxy-2-[(E)-3-(4-hydroxyphenyl)prop-2-enoyl]oxy-3-methoxycarbonylpentanedioic acid	94.8358	273.044	0.8949	--	-	--	--	--	--	--	-	-	-	-
M537T207_neg_NEG	53809.5857824752	29468813.4416995	30005967.1192807	356156.725086717	107920665.245068	135506.147631927	374228.455762913	667909.045994644	1306112.47917866	372126.415359733	4123213.41709448	2885193.37452129	27990153.0440916	1621463.86465195	-4.10955	0.153135954748804	0.429415886535535	1.28007725434073	Phe(Benzoyl)-Leu-Arg	206.642	537.289	0.9978	--	-	--	--	--	--	--	-	-	-	-
M247T303_neg_NEG	145402451.615589	49378356.8975676	151783996.948273	135837143.166291	127798378.774156	140074805.453254	137672732.285314	131708137.534229	108124450.582948	173510892.145841	206044963.801861	173664066.03476	125045855.475855	155120873.730825	0.310935593099229	0.187279061112925	0.470215350796261	1.27615774970757	3-Chloro-2-hydroxy-5-phenylbenzoic acid	302.539	247.014	0.3046	--	-	--	--	--	--	--	-	-	-	-
M847T101_neg_NEG	10248528.9583251	70475908.3222118	40494662.3380937	10342552.6248152	47450155.6895024	5488232.93073518	20469598.2504762	4305962.27988722	6500858.23398625	6763123.62035035	6632801.95299288	3898533.48505038	30750006.8106139	8095146.30379055	-1.92546	0.0660756204162509	0.291104248393431	1.27132799383883	PC 36:1	100.69	846.617	0.0734	--	-	--	--	--	--	--	-	-	-	-
M105T352_neg_NEG	72767829.869851	55305665.9005038	65697457.7432719	43258720.5740497	43688877.3878285	35627323.609609	39828618.4888815	7985090.51207486	38670855.0562027	42386707.7467091	31701233.1878881	40800347.9433115	52724312.5141857	33562142.1558446	-0.651634	0.0365610950312137	0.225205654644415	1.26788958982864	Glyceric acid	351.797	105.019	0.9977	HMDB0031818	-	Organic oxygen compounds	Organooxygen compounds	Carbohydrates and carbohydrate conjugates	473-81-4	HMDB0000139	C00258	ko01100//Metabolic pathways;ko01110//Biosynthesis of secondary metabolites;ko01120//Microbial metabolism in diverse environments;ko01200//Carbon metabolism;ko00260//Glycine, serine and threonine metabolism;ko00630//Glyoxylate and dicarboxylate metabolism;ko00030//Pentose phosphate pathway;ko00561//Glycerolipid metabolism	Amino acid metabolism;Carbohydrate metabolism;Global and overview maps;Lipid metabolism	Metabolism
M271T52_neg_NEG	60179296.2993059	83247028.2026714	60558253.4164473	46289205.5618412	217065268.280896	48238883.9622951	37177137.1878033	48204149.9392677	53232509.8316468	48681921.0025541	91149438.1441182	42960264.3617563	85929655.9539095	53567570.0778577	-0.681796	0.272987419333852	0.557279115637929	1.26659019703275	16-Hydroxyhexadecanoic acid	51.9875	271.228	0.996	HMDB0006294	506-13-8	Lipids and lipid-like molecules	Fatty Acyls	Fatty acids and conjugates	506-13-8	HMDB0006294	C18218	ko01100//Metabolic pathways	Global and overview maps	Metabolism
M293T29_neg_NEG	32154589.4874171	24963541.6605733	15722554.2983833	45330889.6454188	32280741.4418863	19319911.7507692	75283150.5730055	47206156.4816339	49618034.812519	39222081.323668	41641826.8122541	33540933.2798623	28295371.3807413	47752030.5471571	0.754996008677304	0.0252526613635314	0.192868058685388	1.26448241977809	6-(4-Chlorobenzyl)-2,3-dihydro-5H-[1,3]thiazolo[3,2-a]pyrimidine-5,7(6H)-dione	28.7856	293.016	0.0015	--	-	--	--	--	--	--	-	-	-	-
M869T166_neg_NEG	37397618.8468902	59339139.724848	36687129.3208726	57165828.4428515	28790134.7396967	36192451.9048537	36964414.6827409	50006234.0704368	65535907.8699708	101047029.052238	66387549.3999874	71574981.0664459	42595383.8300021	65252686.0236366	0.615340198770475	0.0511998384426808	0.262239332363261	1.25600728847364	Pc(18:1e,14,15-eet)	165.888	868.608	0.3735	--	-	--	--	--	--	--	-	-	-	-
M261T28_neg_NEG	21525356.4647448	39769013.2349547	17110892.7753633	32730001.2588056	21361231.9932662	17504118.312762	30582896.0667917	33796400.3405154	47021091.1594925	54273915.7781773	49208324.2480726	39953483.5630474	25000102.3399828	42472685.1926828	0.764601320420025	0.0082518364450302	0.124366962315336	1.24572930382191	Homovanillic acid sulfate	28.1147	261.007	0.5708	HMDB0011719	38339-06-9	Organic acids and derivatives	Organic sulfuric acids and derivatives	Arylsulfates	38339-06-9	HMDB0011719	-	-	-	-
M263T42_neg_NEG	122218966.388422	86580792.7673679	48366460.4755596	106935936.339412	98127379.6531248	84310548.6973577	105787023.668389	90258108.2757351	88656620.3771242	142782961.750795	158775058.315362	113969500.021415	91090014.0535407	116704878.734803	0.357500063640505	0.129815242049873	0.399497446572447	1.22954619960615	3-Methoxy-4-hydroxyphenylglycol sulfate	41.5701	263.023	0.9943	HMDB0003332	71324-20-4	Benzenoids	Phenols	Methoxyphenols	71324-20-4	HMDB0003332	-	-	-	-
M464T214_neg_NEG	29452432.6668158	58337839.8291078	94249131.2034103	73451114.1492874	77638738.0847288	74884062.2339436	52025883.0772661	69666061.2428103	108491399.478416	111526715.40631	122323460.542824	98617193.4850346	68002219.6945489	93775118.8721102	0.463623347826991	0.101621454804196	0.353851010424136	1.22820724868508	Phosphatidylethanolamine lyso alkenyl 18	213.636	464.315	0	--	-	--	--	--	--	--	-	-	-	-
M123T23_neg_NEG	89064186.2392818	76779569.4752292	55833608.1331815	95872989.2451525	80336980.8332747	68573165.7970964	100918583.237415	76078936.8409962	99251311.5951907	119020206.562872	111099064.348738	84125333.9093028	77743416.620536	98415572.7490858	0.340166106147483	0.0407358649656268	0.238993634173711	1.22417289288021	3-Methylcatechol	22.8634	123.045	0.9089	--	-	Benzenoids	Phenols	Benzenediols	488-17-5	HMDB0301753	C02923	ko01100//Metabolic pathways;ko01120//Microbial metabolism in diverse environments	Global and overview maps	Metabolism
M723T166_neg_NEG	23366506.0905798	78160998.4459907	34011766.6082388	30046541.4611669	32113082.9214659	21633840.3778638	24994728.6207185	33744772.3569625	65757910.5650732	89324359.2557584	87809906.5216906	67124956.0133552	36555455.9842177	61459438.8889264	0.749547847769066	0.10394380299492	0.357784409503158	1.21598828175829	(2-aminoethoxy)[3-[hexadec-1-en-1-yloxy]-2-[icosa-5.8.11.14-tetraenoyloxy]propoxy]phosphinic acid	166.367	722.513	0.9501	HMDB0011352	97859-69-3	--	--	--	--	--	-	-	-	-
M153T97_1_neg_NEG	28602443.8402264	15740741.7587448	18341928.1317586	12976295.5491064	20859934.8067106	20527553.2273189	30359114.8106695	44839987.2236062	40644337.482812	30246648.4660033	20202387.1597643	45206885.5262892	19508149.552311	35249893.4448574	0.853541959028466	0.00666015044057168	0.114202646517763	1.20962795664907	2,3-Dihydroxybenzoic acid	96.9551	153.019	0.9916	HMDB0000397	303-38-8	Benzenoids	Benzene and substituted derivatives	Benzoic acids and derivatives	303-38-8	HMDB0000397	C00196	ko01110//Biosynthesis of secondary metabolites;ko01120//Microbial metabolism in diverse environments;ko01061//Biosynthesis of phenylpropanoids	Chemical structure transformation maps;Global and overview maps	Metabolism
M149T354_neg_NEG	9997725.50693789	7548760.63227711	4219742.07411547	8257305.12709387	24207426.7789098	14095248.8114551	13176157.9071468	33895070.1326873	59446372.9442061	24272718.8742818	23266163.9556087	26157328.4625618	11387701.4884649	30035635.3794154	1.39919860262711	0.025142915569903	0.192576714201786	1.18595050443263	4-[(2E)-3-(3,4-Dihydroxyphenyl)prop-2-enoyl]oxy-2,3-dihydroxy-2-methylbutanoic acid	353.778	149.046	0.9854	--	-	--	--	--	--	--	-	-	-	-
M422T27_neg_NEG	126549349.10758	138155717.851504	76223367.104947	103634383.306392	79219956.412748	93825296.1629079	64818872.0105527	98889446.1415052	72094269.0651308	69141713.2726196	95653198.3695412	80595136.1313681	102934678.324346	80198772.4984529	-0.360077	0.0826591900192716	0.321558393597759	1.18585943568998	Gluconasturtiin	27.4213	421.998	0.0361	HMDB0038423	499-30-9	Organic oxygen compounds	Organooxygen compounds	Carbohydrates and carbohydrate conjugates	499-30-9	HMDB0038423	C08417	ko01110//Biosynthesis of secondary metabolites;ko01210//2-Oxocarboxylic acid metabolism	Global and overview maps	Metabolism
M179T30_neg_NEG	4565203.50240306	3191449.74054911	2403807.50788401	1214128.08707222	8697521.03211055	4762505.88710771	100712571.436902	23647730.1411537	6119382.31259571	1.87222e+07	7983433.34821905	4648120.34692707	4139102.62618778	26972234.6351796	2.70408512828551	0.16155340905228	0.43972473426278	1.1763055270596	3,5-Dimethyl-4-methoxybenzoic acid	29.515	179.071	0.7331	--	-	--	--	--	--	--	-	-	-	-
M170T376_neg_NEG	126486475.321354	64747902.2249901	103989655.161741	43130424.9534524	80517252.9656932	43274715.871732	97012289.2782273	38594615.722713	45244911.286939	44464338.8064288	61671803.6555125	26377363.5606607	77024404.4164938	52227553.7184135	-0.560504	0.175627305723526	0.455136295411428	1.13457851585955	N-Acetyl-L-glutamic acid	375.551	170.043	0.0541	HMDB0001138	1188-37-0	Organic acids and derivatives	Carboxylic acids and derivatives	Amino acids, peptides, and analogues	1188-37-0	HMDB0001138	C00624	ko01100//Metabolic pathways;ko01110//Biosynthesis of secondary metabolites;ko01230//Biosynthesis of amino acids;ko01210//2-Oxocarboxylic acid metabolism;ko00470//D-Amino acid metabolism;ko00220//Arginine biosynthesis	Amino acid metabolism;Global and overview maps;Metabolism of other amino acids	Metabolism
M121T50_neg_NEG	56505530.1101001	59773350.6434092	52825743.1591001	66209533.1953482	60884534.5226567	48308667.9066645	59897289.8202353	82882634.6004283	75797744.5506152	76168966.2196667	57324965.8078852	86286175.5352916	57417893.2562131	73059629.4223537	0.347574038997188	0.0175087181285563	0.168826116965653	1.12705413520634	Benzoic acid	50.0287	121.029	0.9989	HMDB0001870	65-85-0	Benzenoids	Benzene and substituted derivatives	Benzoic acids and derivatives	-	HMDB0304270	C00180	ko01100//Metabolic pathways;ko01110//Biosynthesis of secondary metabolites;ko01120//Microbial metabolism in diverse environments;ko01063//Biosynthesis of alkaloids derived from shikimate pathway;ko00621//Dioxin degradation	Chemical structure transformation maps;Global and overview maps;Xenobiotics biodegradation and metabolism	Metabolism
M407T29_neg_NEG	19549170.5981802	35298937.2703253	21117015.8300916	63831194.4309844	26276395.1773359	14127313.6683417	4349145.34613127	10116356.8664401	11866539.9109848	23396923.7616634	21152250.9643347	8741916.05493165	30033337.8292098	13270522.1507477	-1.17834	0.0616035106283221	0.283561350559444	1.12145614794591	Mevinic acid	29.3042	407.247	0.9223	--	-	--	--	--	--	--	-	-	-	-
M315T27_neg_NEG	101954716.723651	107187401.298549	100185331.423461	62273215.2666538	70570756.9616465	64565327.1452961	85211598.6383896	78029198.3716144	68083759.2268395	50667502.9052565	48088952.4256855	56697713.8737246	84456124.8032096	64463120.9069183	-0.389728	0.085619537586908	0.32672162819574	1.11758761828384	4-(4-(1H-Indol-3-yl)-3,6-dihydro-1(2H)-pyridinyl)-1H-pyrazolo[3,4-d]pyrimidine	27.2523	315.137	0.8229	--	-	--	--	--	--	--	-	-	-	-
M265T24_neg_NEG	279689778.188345	561422350.478227	636486195.808561	235077314.762036	223331929.689644	223965465.123922	342189181.354482	431543306.429733	288403434.411202	304049519.852995	135112398.46139	322882764.58546	359995505.675122	304030100.84921	-0.243765	0.530976176778224	0.744102198438241	1.11093386163346	Zinniol	23.9254	265.148	0.6615	--	-	--	--	--	--	--	-	-	-	-
M217T270_neg_NEG	190699658.734563	192176538.188559	209836995.229424	197229036.243898	206973196.500971	221444644.784825	212439770.118642	216113907.245207	218783257.343858	221508602.651624	211926995.980838	225466486.253938	203060011.613707	217706503.265684	0.100478344692344	0.0200814122508924	0.178018789203059	1.10863152540315	4-Chloro-8-methoxy-5H-pyrimido[5,4-b]indole	269.647	217.003	0.5463	--	-	--	--	--	--	--	-	-	-	-
M146T334_neg_NEG	22631202.3981008	81960882.0279285	79957044.8483097	60111489.3344223	25852344.820567	57942069.1533408	45278052.8256648	30534775.4012341	63127949.664034	22916039.893162	20954915.8948999	22370766.082589	54742505.4304449	34197083.2935973	-0.678788	0.131632613753296	0.401108936686121	1.1063170508415	3-Hydroxy-3-(nitromethyl)-1,3-dihydro-2H-indol-2-one	334.189	146.025	0.8702	--	-	--	--	--	--	--	-	-	-	-
M142T100_neg_NEG	7.96549e+07	59647268.3902023	33980728.6280016	36642043.4060919	17826046.4690272	51445851.9911412	33980754.8218854	22812872.4218224	19707627.8953795	33722680.8846649	14140165.998841	41211071.2148974	46532809.8576224	27595862.2062484	-0.753796	0.0830861423788676	0.322298897823387	1.10420187231117	3-Indoleacrylic acid	100.271	142.066	0.9943	HMDB0000734	29953-71-7	Organoheterocyclic compounds	Indoles and derivatives	Indoles	29953-71-7	HMDB0000734	-	-	-	-
M217T244_2_neg_NEG	224276514.831579	217987253.093099	141146102.996992	178965071.658302	355714382.000506	149230396.083438	363512271.390771	173771996.945067	160142523.46029	189432364.771656	397244978.94165	220096330.05602	211219953.443986	250700077.594242	0.247216313615542	0.472520526146729	0.709940850445259	1.0897646033388	5-Sulfosalicylic acid	244.121	216.981	0.6198	HMDB0011725	-	Benzenoids	Benzene and substituted derivatives	Benzenesulfonic acids and derivatives	-	HMDB0011725	-	-	-	-
M148T333_neg_NEG	21584996.1203794	71538702.8468641	46101868.0922971	19240488.7575943	26376215.7364167	42982122.5699052	12850101.0663896	5250648.67184262	15104757.3106878	38101701.0587162	34708997.3462056	10577572.3859541	37970732.3539095	19432296.3066327	-0.966431	0.0884880448210754	0.332421909415285	1.08401509832281	5,6-Dihydroxyindole-2-carboxylic acid	333.247	148.043	0.9861	HMDB0001253	4790-08-03	Organoheterocyclic compounds	Indoles and derivatives	Indolecarboxylic acids and derivatives	4790-08-03	HMDB0001253	C04185	ko01100//Metabolic pathways;ko00350//Tyrosine metabolism	Amino acid metabolism;Global and overview maps	Metabolism
M148T315_neg_NEG	36177385.9732901	24991158.1314004	20987850.1575459	17860336.5227118	31822925.3466235	16977178.3487165	9890481.93454691	14029077.1515647	17697361.4062328	10687368.3964339	11017033.0555252	15494768.4489886	24802805.7467147	13136015.0655487	-0.916976	0.00664250116396324	0.114202646517763	1.07521219051383	2,3-Dihydro-3-oxo-4H-1,4-benzoxazine-4-propionic acid	314.827	148.043	0.9862	--	-	--	--	--	--	--	-	-	-	-
M431T214_2_neg_NEG	34516517.8761799	22891565.2289313	11025970.1112884	54100882.0144913	16004535.2449798	19122372.7339236	8539820.86291236	10925388.882783	15642262.2276367	15410408.7005014	9968481.17048466	9855478.43425946	26276973.868299	11723640.0464296	-1.16438	0.0506840748785361	0.260645837432417	1.0614932848138	Fucosyltransferase v	214.295	431.265	0	--	-	--	--	--	--	--	-	-	-	-
M316T405_neg_NEG	61009361.0898863	33867453.0105785	31735342.5972797	26194966.954957	37290125.9049241	31725718.0040832	31157350.706458	19564274.9224262	19103073.7682782	19266292.4514851	23481318.7480799	25627262.078726	36970494.5936181	23033262.1125756	-0.682656	0.0272617654775398	0.200495435681728	1.06139349444256	N-Acetylglucosaminylasparagine	405.323	316.117	0.003	HMDB0000489	2776-93-4	Organic oxygen compounds	Organooxygen compounds	Carbohydrates and carbohydrate conjugates	2776-93-4	HMDB0000489	-	-	-	-
M143T204_neg_NEG	139140832.808921	110374485.655649	135850837.024428	128609219.426416	130948551.94909	94279261.5538936	87078294.6463832	126719797.053629	125945470.979638	114651658.181484	86185072.9070909	94550705.1068617	123200531.403066	105855166.479181	-0.218917	0.128547417718068	0.396595250786361	1.05742416932992	4-[(4-Chlorophenyl)sulfanyl]butanoic acid	204.431	142.973	0	--	-	--	--	--	--	--	-	-	-	-
M242T67_neg_NEG	33277571.8929734	26426703.8868779	9520590.22338923	42861814.7277861	76075908.1691437	39071176.7620701	44318923.9935856	19897055.448528	26332939.8150393	49173949.4863587	133291180.976081	107120889.351131	37872294.2770401	63355823.1784539	0.742334405533589	0.250143413757867	0.534146306679127	1.05303688077935	3-(1H-Benzimidazol-2-yl)-4-chloroaniline	67.1069	242.049	0.838	--	-	--	--	--	--	--	-	-	-	-
M325T322_neg_NEG	42508795.9646484	30149126.8089799	25046098.3079534	16186573.9790782	16323545.4962209	19601980.9838795	16026374.0701018	12568648.5835477	10880843.0266775	12439944.3422034	9441830.39689955	11605964.5668892	24969353.5901267	12160600.8310532	-1.03794	0.0128972325615708	0.151280768247589	1.05125472965463	[(4e)-7-acetyloxy-6-hydroxy-2-methyl-10-oxo-2,3,6,7,8,9-hexahydrooxecin-3-yl] (e)-but-2-enoate	322.374	325.125	0.9252	--	-	--	--	--	--	--	-	-	-	-
M309T33_3_neg_NEG	7.63619e+07	56064551.3148099	210931241.628587	70378185.0068716	157323478.882223	80568726.8775503	126805729.095983	166433222.746774	299954829.715148	14256121.2302453	177377818.118809	95911400.2399962	108604685.671155	146789853.524493	0.434665900473575	0.428461394270452	0.682507840455985	1.04743776731034	Purpactin A	33.2567	309.145	0.9734	--	-	--	--	--	--	--	-	-	-	-
M397T23_neg_NEG	138108058.450306	199618029.323607	141299590.943065	164175597.18067	134963447.300735	118824495.138574	84379289.5558419	156239783.279729	123401532.931081	35561103.0811843	206062663.607498	118775336.741234	149498203.056159	120736618.199428	-0.308265	0.304732412760263	0.585373952874435	1.04370726505472	Sucralose	23.4078	397.003	0.0393	HMDB0031554	56038-13-2	Organic oxygen compounds	Organooxygen compounds	Carbohydrates and carbohydrate conjugates	56038-13-2	HMDB0031554	C12285	ko04973//Carbohydrate digestion and absorption	Digestive system	Organismal Systems
M559T44_neg_NEG	12232210.6020136	27574957.5927386	28522592.7505922	15987791.1311268	17340395.3355523	16204074.0755468	21343773.1518167	32314179.4161614	36560831.9601419	36202647.3039182	71580476.1660746	14227479.7318999	19643670.2479284	35371564.6216688	0.848525526670302	0.0957057217462289	0.34390253717746	1.03712333754155	FAHFA 36:3	44.2012	559.471	0.0325	--	-	--	--	--	--	--	-	-	-	-
M631T189_neg_NEG	6064177.07989693	426926.387482247	786843.163499743	93661.5694150581	1457987.81147268	253753.140612152	7636951.67976409	16945213.5188904	1.53501e+07	13164892.988426	7153709.59396803	7936780.71733235	1513891.52539647	11364615.5465685	2.90821513910422	0.000594031262051943	0.0576213212171577	1.03445249602697	(3.beta.,5.Xi.,9.Xi.,18.Xi.)-28-Hydroxy-28-oxoolean-12-en-3-yl .beta.-D-glucopyranosiduronic acid	188.502	631.385	0.715	--	-	--	--	--	--	--	-	-	-	-
M528T217_neg_NEG	85110383.3691678	70508418.6213904	125260366.946803	119180247.168504	94261332.3418908	110581509.240474	72083229.2430838	82847859.5816552	106341587.867247	93615560.7898271	69703931.5983904	80153615.9750946	100817042.948038	84124297.5092164	-0.261145	0.13668840421611	0.408157236003612	1.03113344987093	Phosphatidylethanolamine lyso 22	216.523	528.309	0	--	-	--	--	--	--	--	-	-	-	-
M341T107_neg_NEG	19320070.6454337	29266215.0595429	31228061.4723737	20248985.8962871	43640143.4376315	14956498.8075419	26807199.8419606	27165312.5822617	27976789.7039746	88475935.4189426	41066533.0135948	60144111.7671277	26443329.2198018	45272647.0546437	0.775735838410858	0.117323075489706	0.378934498000474	1.02910381010408	Hexadecanedioic acid, 3,3,14,14-tetramethyl-	107.343	341.27	0.9938	--	-	--	--	--	--	--	-	-	-	-
M148T189_neg_NEG	54569617.6741164	44455508.2242014	45466274.0840881	54735600.3577062	38327299.1254253	49703509.1341461	37110414.1620233	42157216.1090825	40034269.8542671	39116589.0792249	26401980.2609872	33362350.4270254	47876301.4332806	36363803.3154351	-0.396809	0.0081475696457893	0.124366962315336	1.02740663323708	N-(2,4-Dinitrophenyl)glycine	189.096	148.028	0.5959	--	-	--	--	--	--	--	-	-	-	-
M101T188_neg_NEG	29799076.6356482	29300437.3742766	23237496.6449079	21430711.912478	23324841.0881405	21975394.5816717	15828855.9818695	18151583.2263622	16626244.9863715	15389412.5707258	11085882.146681	15109099.9095285	24844659.7061872	15365179.8035898	-0.693271	0.000363691241668248	0.0503958107035975	1.02052023594791	2-ketobutyric acid	188.463	101.024	0.8569	HMDB0000005	600-18-0	Organic acids and derivatives	Keto acids and derivatives	Short-chain keto acids and derivatives	600-18-0	HMDB0000005	C00109	ko01100//Metabolic pathways;ko01110//Biosynthesis of secondary metabolites;ko01230//Biosynthesis of amino acids;ko01210//2-Oxocarboxylic acid metabolism;ko00260//Glycine, serine and threonine metabolism;ko00270//Cysteine and methionine metabolism;ko00290//Valine, leucine and isoleucine biosynthesis;ko00640//Propanoate metabolism;ko00660//C5-Branched dibasic acid metabolism	Amino acid metabolism;Carbohydrate metabolism;Global and overview maps	Metabolism
M561T220_neg_NEG	62765044.9198059	134993956.838387	141935029.916445	149206900.020178	176375314.304764	160815129.081749	152125226.564237	174189873.932019	136386781.712741	152305424.020438	164569630.01494	175694040.215086	137681895.846888	159211829.40991	0.209608663648189	0.240906416798958	0.525532182987854	1.01923708801168	MGMG 18:2	219.593	561.331	0.6683	--	-	--	--	--	--	--	-	-	-	-
M191T188_2_neg_NEG	43416334.6452767	24384973.4927414	20203581.5083331	18769978.3299121	17296773.519614	37964436.3376473	19699958.8279252	15394338.4426321	13975378.728395	14293668.1820646	9245392.15714805	11680161.348737	27006012.9722541	14048149.6144837	-0.942901	0.0205545183602094	0.178018789203059	1.01774637758644	1-Isopropyl-1H-benzimidazole-2-thiol	188.494	191.067	0.2177	--	-	--	--	--	--	--	-	-	-	-
M271T246_neg_NEG	46883030.0718733	39751210.1263688	45568322.8135109	28709697.0808706	29665171.9555864	26210169.5133706	24125455.1998134	19409148.7966011	22096542.391695	22156910.0853045	34020768.6789791	22079140.9939185	36131266.9269301	23981327.6910519	-0.591336	0.0172551816138329	0.167869670083721	1.01286490171229	N-((5-Bromopyridin-3-yl)carbonyl)-.beta.-alanine	245.938	270.975	0.9805	--	-	--	--	--	--	--	-	-	-	-
M485T372_neg_NEG	49984764.3927255	58847686.5076945	65048564.3101093	28225950.3029062	53539701.0104835	26769720.1374561	51542687.5766036	37448227.949487	25674746.526149	22061339.9889778	19459491.0440538	32281578.5669797	47069397.7768959	31411345.2753752	-0.583504	0.0831363940650341	0.322298897823387	1.00966258614111	3-[(Dimethylcarbamothioyl)sulfanyl]propane-1-sulfonic acid	371.63	485.003	0	--	-	--	--	--	--	--	-	-	-	-
M212T367_neg_NEG	81423453.1059792	88023068.8962866	30451322.4381161	39866030.3885307	78916133.4618771	58172082.9487292	79451923.9907787	44524484.7604616	19826563.560021	35243430.0316158	22243500.8626063	57943868.727511	62808681.8732532	43205628.6554991	-0.539745	0.175358066592459	0.455136295411428	1.00929668119637	6-Fluoro-2-(pyridin-2-yl)-1H-1,3-benzodiazole	367.022	212.065	0.0184	--	-	--	--	--	--	--	-	-	-	-
M221T32_2_neg_NEG	24647987.4575962	26153911.2454407	26002350.9176624	16452279.3365474	12806579.6869934	22186596.1435304	31830666.0960009	22872606.8322065	40070395.3521268	45586385.1123973	33262073.6019476	26382054.8154709	21374950.7979617	33334030.3016917	0.641074660107168	0.0157282238046522	0.16241410563233	1.00910051614585	3,6-Ditert-butyl-1,2-benzenediol	31.9633	221.155	0.9964	--	-	--	--	--	--	--	-	-	-	-
M117T405_neg_NEG	344359911.269195	217730863.408501	319343797.574415	285415262.952136	404423547.576049	312049178.551186	372762464.714554	211125243.355549	265097807.118737	246481765.124913	324240689.161951	293665843.422256	313887093.555247	285562302.14966	-0.13644	0.431777705127747	0.684431790866985	1.00848531058951	Methylmalonic acid	405.337	117.019	0.5611	HMDB0000202	516-05-2	Organic acids and derivatives	Carboxylic acids and derivatives	Dicarboxylic acids and derivatives	516-05-2	HMDB0000202	C02170	ko01100//Metabolic pathways;ko00240//Pyrimidine metabolism;ko00280//Valine, leucine and isoleucine degradation;ko00640//Propanoate metabolism	Amino acid metabolism;Carbohydrate metabolism;Global and overview maps;Nucleotide metabolism	Metabolism
M144T227_neg_NEG	27549680.0440584	51658040.3480548	73864210.7643559	76687929.8284439	54273876.2996221	80632430.7575048	80856797.7125348	61281906.2886979	132413646.912167	113378929.282289	74319700.2195298	34872641.5116632	60777694.6736733	82853936.9878136	0.447028298115089	0.213438410364012	0.497658312690132	1.00347894780195	Indole-3-carboxaldehyde	227.047	144.045	0.9889	HMDB0029737	487-89-8	Organoheterocyclic compounds	Indoles and derivatives	Indoles	487-89-8	HMDB0029737	-	-	-	-
M343T217_neg_NEG	37361040.6911672	16356864.8423088	21211927.4403268	13931747.7229148	9760661.34498147	11913615.544279	13407885.9938847	5481220.4869416	10445804.5032549	4083635.13555538	1994378.68421648	2048804.9659552	18422642.9309963	6243621.62830138	-1.56103	0.0229736732786281	0.184639398486687	1.00299405790098	11-Nor-9-carboxy-.DELTA.9-tetrahydrocannabinol	216.56	343.185	0.8135	--	-	--	--	--	--	--	-	-	-	-
M217T325_neg_NEG	479557223.590143	465127787.496625	448038696.663684	361100632.193298	583507675.595868	449635275.83792	479464150.626911	426191967.396029	349377199.145856	475417815.506832	410027129.972527	465880407.01863	464494548.562923	434393111.611131	-0.0966604	0.418446892830218	0.674611370838744	0.995047666678986	4-Fluoro-3-methanesulfonylbenzoic acid	324.618	217.003	0.539	--	-	--	--	--	--	--	-	-	-	-
M749T164_neg_NEG	13717263.6451122	21394683.5885143	15596597.3860836	17402531.6776098	13001664.4400873	9726645.56572002	12357647.6018798	14449815.1621831	29558055.5589408	45048973.5571309	40953130.3605022	28581063.6735341	15139897.7171879	28491447.6523618	0.912173468224122	0.0406423692583126	0.238862942826593	0.981613233573433	Phosphatidylethanolamine alkenyl 18	164.008	748.529	0.0242	--	-	--	--	--	--	--	-	-	-	-
M322T162_neg_NEG	37390020.2606082	60397750.6555332	17770542.4133939	15022282.7028922	28976357.4922672	9157846.24024122	12012790.3012718	9593194.47373115	15515650.1679859	24283550.7100104	14187589.8399511	5156108.78618345	28119133.294156	13458147.3798556	-1.06307	0.100880603046919	0.352806856631346	0.976030518390368	2-(3-Methoxyphenyl)-3-oxo-1-(prop-2-en-1-yl)-2,3-dihydro-1H-isoindole-4-carboxylic acid	161.582	322.114	0.1295	--	-	--	--	--	--	--	-	-	-	-
M329T430_neg_NEG	192533236.64829	220257659.512071	183854029.733578	38515698.760519	186109874.438601	185013940.587013	171517745.06948	210993802.483632	210629980.741394	166599203.000225	197549679.522815	196484284.544904	167714073.280012	192295782.560408	0.197323367877741	0.393419818263257	0.655909048709527	0.968808556852332	3-Hydroxyphenazepam	429.567	328.984	0.0048	--	-	--	--	--	--	--	-	-	-	-
M109T23_neg_NEG	419833159.248481	387783665.737568	239451844.927472	331017253.759004	241686250.309356	261729433.503978	367660829.99772	324896654.985543	302709962.445322	383792513.186658	430491691.069709	242757661.272213	313583601.247643	342051552.159527	0.125363660531914	0.511127715039297	0.731251831826067	0.967525653424311	Pyrocatechol	22.559	109.029	0.9992	HMDB0000957	120-80-9	Benzenoids	Phenols	Benzenediols	120-80-9	HMDB0000957	C00090	ko01100//Metabolic pathways;ko01120//Microbial metabolism in diverse environments;ko00621//Dioxin degradation	Global and overview maps;Xenobiotics biodegradation and metabolism	Metabolism
M190T150_neg_NEG	86530280.1534881	56812767.6130809	60306576.4718055	46608846.3088803	50964125.4489859	63881823.511335	52089792.7387201	45994897.741554	72682192.5886574	34482900.0116987	35712547.5769674	37775786.3232316	60850736.5845959	46456352.8301382	-0.389399	0.111452021987717	0.36897551159674	0.960122557151246	L-Kynurenine	150.435	190.051	0.9597	HMDB0000684	2922-83-0	Organic oxygen compounds	Organooxygen compounds	Carbonyl compounds	2922-83-0	HMDB0000684	C00328	ko01100//Metabolic pathways;ko01240//Biosynthesis of cofactors;ko00380//Tryptophan metabolism;ko05143//African trypanosomiasis	Amino acid metabolism;Global and overview maps;Infectious disease: parasitic	Human Diseases;Metabolism
M172T217_neg_NEG	106882068.870383	122895319.265844	186911160.637535	127538211.387164	145086436.440102	136904421.980039	118194636.377589	159667232.009262	173438576.870147	197169193.600051	171078113.899326	127046038.380879	137702936.430178	157765631.856209	0.196223634131839	0.253839476759791	0.538380878062037	0.951013075720665	Acetyl-dl-leucine	216.991	172.098	0.9791	HMDB0011756	1188-21-2	Organic acids and derivatives	Carboxylic acids and derivatives	Amino acids, peptides, and analogues	1188-21-2	HMDB0011756	-	-	-	-
M267T351_neg_NEG	53455790.6303257	55024953.8700905	39117139.1375173	39168596.9988281	24582235.9629431	30472455.706977	27355978.8945328	33789821.9306629	25977134.5105633	33160701.3578173	20089521.8920781	27864772.6680785	40303528.7177803	28039655.2089555	-0.523438	0.0453239383763034	0.248428423193285	0.942812264253222	N-Acetyl-L-carnosine	351	267.11	0.9583	HMDB0012881	56353-15-2	--	--	--	--	--	-	-	-	-
M363T62_neg_NEG	8991520.73017872	2280264.89208437	35810334.477309	34883586.9055099	41863320.5681803	22200928.6461928	3035890.98279016	7288564.28891364	22163733.2221228	16992255.6030434	14295411.375583	6888268.02618041	24338326.0365759	11777353.9164389	-1.04721	0.109959263218381	0.366707916801195	0.937800218986827	.gamma.-Glu-Cys	61.643	363.054	0.0818	HMDB0001049	636-58-8	Organic acids and derivatives	Carboxylic acids and derivatives	Amino acids, peptides, and analogues	636-58-8	HMDB0001049	C00669	ko01100//Metabolic pathways;ko01240//Biosynthesis of cofactors;ko04216//Ferroptosis;ko00480//Glutathione metabolism	Cell growth and death;Global and overview maps;Metabolism of other amino acids	Cellular Processes;Metabolism
M415T215_neg_NEG	897247.985788138	12111238.093627	6247248.92665843	15059885.0154912	15757802.7121141	10547766.6239809	1452679.13911677	1965561.63635519	1997383.01997519	1615447.47390139	635553.29419891	1256814.13400271	1.01035e+07	1487239.78292503	-2.76415	0.00403084765751216	0.0967969833258308	0.933490101895499	Methyl (1r,4as,9s,10s)-10-acetyloxy-5,9-dihydroxy-1,4a-dimethyl-2-oxo-7-propan-2-yl-10,10a-dihydro-9h-phenanthrene-1-carboxylate	214.955	415.18	0.9996	--	-	--	--	--	--	--	-	-	-	-
M275T321_neg_NEG	29105724.408915	32600581.2140869	31035776.4393669	37377136.7692493	30008416.5845251	32720541.0792105	26599538.1559811	22728648.2334254	21785462.5154024	27645114.2580571	18058446.9163304	2.64629e+07	32141362.7492256	23880017.2123594	-0.428627	0.00156419679601179	0.0742558978995598	0.933241652689913	Chlorpropamide	321.064	275.032	0.1043	HMDB0014810	94-20-2	Benzenoids	Benzene and substituted derivatives	Benzenesulfonamides	94-20-2	HMDB0014810	-	-	-	-
M229T67_neg_NEG	42959887.5610901	38396012.7277172	25810716.0557572	75266084.494803	9709489.25046504	54256869.5219917	20219311.2081519	22612486.6041632	29192042.936071	42561431.2828027	11624756.0111506	27657993.0933597	41066509.935304	25644670.1892832	-0.679303	0.160703589951693	0.438609159266612	0.933159986504944	Dehydrocostus lactone	67.4892	229.123	0.0571	--	-	Lipids and lipid-like molecules	Prenol lipids	Terpene lactones	-	HMDB0250946	-	-	-	-
M329T225_neg_NEG	22127278.6282619	24358599.7599178	30643106.7805295	21840458.918809	16107772.2806911	27241547.7523024	12796939.2048684	11405061.1374221	19772359.2476357	14317937.1947437	10502269.3547627	19754287.4151094	23719794.0200853	14758142.2590903	-0.68458	0.00675562396980705	0.115453613644002	0.931212918181932	(6E,10Z,14E)-6,14-Dimethyl-3-methylidene-2-oxo-3a,4,5,8,9,12,13,15a-octahydrocyclotetradeca[b]furan-10-carboxylic acid	224.85	329.17	0.9075	--	-	--	--	--	--	--	-	-	-	-
M161T97_3_neg_NEG	753319.639473391	830435.59027871	754953.075675571	1273091.82527408	1702673.6538752	563190.543291174	9306571.5274289	5057902.45890478	7997394.94838564	3756599.41171611	17976114.2706675	14163261.3478587	979610.721311354	9709640.66082694	3.30913743604184	0.00289431552702253	0.0893925042593044	0.931101138646712	Methyl (3R,4R,5R)-3,4-dihydroxy-5-((6-O-((2E)-3-phenylprop-2-enoyl)-.beta.-D-glucopyranosyl)oxy)cyclohex-1-ene-1-carboxylate	97.0607	161.064	0.1039	--	-	--	--	--	--	--	-	-	-	-
M182T36_neg_NEG	145308711.818405	62458568.7459921	113365675.636421	99699022.7543852	63060177.965779	159947830.000891	98994261.9045364	62416591.482101	76429828.0163601	100617176.934278	84053114.6432574	96585089.7198623	107306664.486979	86516010.4500659	-0.310701	0.26795246106964	0.552908477939378	0.930519580954954	4-Pyridoxic acid	36.3765	182.046	0.9951	HMDB0000017	82-82-6	Organoheterocyclic compounds	Pyridines and derivatives	Pyridinecarboxylic acids and derivatives	82-82-6	HMDB0000017	C00847	ko01100//Metabolic pathways;ko01120//Microbial metabolism in diverse environments;ko00750//Vitamin B6 metabolism	Global and overview maps;Metabolism of cofactors and vitamins	Metabolism
M375T207_neg_NEG	35180412.5160426	39076399.9565985	85893513.8955323	46551052.5685103	33242235.347393	30109004.9087867	27898919.3493899	22257700.4801062	58028600.537343	31349083.0310445	23360191.6457114	17874707.2299841	45008769.8654772	30128200.3789298	-0.579092	0.180764794280581	0.463506426744957	0.929708343819841	Lactacystin	206.517	375.12	0.1	--	-	Organic acids and derivatives	Carboxylic acids and derivatives	Amino acids, peptides, and analogues	-	HMDB0253941	-	-	-	-
M175T445_neg_NEG	65514846.8759181	57861664.8829228	43643311.0127923	54995793.4376828	52278307.0565575	48031112.0450117	47029901.0287572	13463086.9425378	49397775.8849182	47832354.3260507	45417789.5322921	49373415.6617495	53720839.2184809	42085720.5627176	-0.352151	0.106196829041023	0.362048391848776	0.921249764041653	Methanedisulfonic acid	445.356	174.937	0.9473	--	-	--	--	--	--	--	-	-	-	-
M141T184_neg_NEG	33759999.1128433	15925830.8968238	14743096.156551	31410172.1746389	35902985.1364419	35000780.3683443	11078682.6431372	7961728.89196876	34151887.075631	29285747.685303	5662502.21911087	9046738.51432397	27790477.3076072	16197881.1715791	-0.778786	0.10000844535766	0.351192446179729	0.920283036349229	4,6-Dihydrothieno[3,4-b]thiophene-2-carboxylic acid	183.673	140.986	0.6749	--	-	--	--	--	--	--	-	-	-	-
M165T292_neg_NEG	67725384.9405817	74938168.7920751	56231931.8465763	66199991.9976103	68308964.0938241	53190240.6139307	59901021.9213388	42472642.7464451	41298919.8792843	56867312.277694	62555229.0250826	56766399.9075517	64432447.047433	53310254.2928994	-0.273374	0.050091135399005	0.258952358897181	0.915472186448249	2-Carbamoylpyridine-3-carboxylic acid	291.986	165.034	0.9908	--	-	--	--	--	--	--	-	-	-	-
M228T225_1_neg_NEG	155127124.001381	306555896.507255	287564477.807521	238422427.568184	88592225.7604043	258382806.11402	126986077.648768	263425191.741835	284101037.175671	263689521.956905	73397905.5344193	120343244.24732	222440826.293128	188657163.05082	-0.237655	0.521006531915669	0.737846013075884	0.912739760876628	2-Chloro-9(10H)-acridinone	225.477	228.028	0.118	--	-	--	--	--	--	--	-	-	-	-
M549T78_neg_NEG	560564.915770936	735010.410624036	9959046.39406755	2583127.4885645	1480060.29006758	550259.467674702	13465224.7712099	11078408.2766389	5733008.67540027	21115985.2369834	13811721.575683	4064152.8386927	2644678.16112822	11544750.2291014	2.12607288849654	0.0125244018428821	0.150348578922843	0.912423824052223	(2S,3R)-2,3,4-Trihydroxybutyl 2,6-di-O-acetyl-3-O-dodecanoyl-.beta.-D-mannopyranoside	78.2294	549.289	0.992	--	-	--	--	--	--	--	-	-	-	-
M119T382_neg_NEG	74417395.519966	48383521.8599912	51820278.258661	47117164.5208996	47594904.5526719	45988868.8686321	48508687.2717905	37567399.4864402	43588730.8328457	40894033.0680266	40259556.5024143	39280218.2375531	52553688.930137	41683104.2331784	-0.334329	0.0440766904956921	0.245325076546434	0.910484165843825	3-methylthiopropionate	381.556	119.017	0.4483	HMDB0001527	646-01-5	Lipids and lipid-like molecules	Fatty Acyls	Fatty acids and conjugates	-	HMDB0304155	C08276	ko01100//Metabolic pathways;ko00270//Cysteine and methionine metabolism;ko00920//Sulfur metabolism	Amino acid metabolism;Energy metabolism;Global and overview maps	Metabolism
M277T204_neg_NEG	36925263.2993586	19482305.1748894	17462376.609954	47392798.9919916	31076410.0751303	51676965.0738724	18650167.2330698	17369755.5582237	23022494.7889417	24065444.7873919	26771341.6652176	23189673.8441893	34002686.5375327	22178146.312839	-0.61651	0.0741482785740365	0.307074494546919	0.907945839125237	Leu-Phe	203.73	277.156	0.9457	HMDB0013243	3063-05-06	Organic acids and derivatives	Carboxylic acids and derivatives	Amino acids, peptides, and analogues	-	HMDB0302841	C11221	ko04613//Neutrophil extracellular trap formation	Immune system	Organismal Systems
M425T51_neg_NEG	16877124.1892879	13315942.8008238	15291679.9392416	14283530.7729627	6265992.04435185	9529411.28302241	2536802.38622963	3715464.09977867	9000374.41729314	6231225.47217121	3290909.39365279	3609178.5856009	12593946.8382817	4730659.05912106	-1.41262	0.00200354932366688	0.0821118923254877	0.907015691954436	FAHFA 26:0	50.5004	425.364	0.0493	--	-	--	--	--	--	--	-	-	-	-
M497T46_neg_NEG	36293311.8056185	40959883.4769329	48944020.331414	52764950.940494	98125669.8311997	116960432.882325	32028853.3878644	37778932.9793134	24321926.5830796	49364765.1541437	74029303.7154294	64393768.7516714	65674711.544664	46986258.4285837	-0.483099	0.263550853101985	0.549055353049118	0.906730339208453	(5r)-5-[(1s,2s,3r,4r)-3-[(4e)-hex-4-enoyl]-6-[(2e,4e)-hexa-2,4-dienoyl]-5,7-dihydroxy-4,7-dimethyl-8-oxobicyclo[2.2.2]oct-5-en-2-yl]-4-hydroxy-3,5-dimethyl-2,5-dihydrofuran-2-one	46.0262	497.294	0	--	-	--	--	--	--	--	-	-	-	-
M645T207_neg_NEG	5048989.91785677	3600780.63580345	4932156.59391967	9097842.56105779	3254735.28844005	4641177.09034628	14308366.7459928	13326889.1142756	22694658.8469713	7241241.11613764	12283436.099123	12054251.5655394	5095947.01457067	13651473.9146733	1.42163454137039	0.00331941284517377	0.0911392011566567	0.903062561258801	Goshonoside F5	207.023	645.365	0.2248	HMDB0038541	90851-28-8	Lipids and lipid-like molecules	Prenol lipids	Terpene glycosides	90851-28-8	HMDB0038541	-	-	-	-
M335T96_2_neg_NEG	46924454.0283765	86124266.156358	54807407.1695162	94467451.2141953	28273784.8909368	133851757.249915	23314528.6586271	59496969.5292602	29281770.6445793	85029959.9466323	15188556.121185	102004743.17386	74074853.4515496	52386088.0123573	-0.4998	0.333751545047298	0.610904738114065	0.901386952733949	Prostaglandin B1	96.0154	335.223	0.9988	HMDB0002982	13345-51-2	Lipids and lipid-like molecules	Fatty Acyls	Eicosanoids	13345-51-2	HMDB0002982	-	-	-	-
M583T43_neg_NEG	2677415.29481782	10893140.1770782	11956195.1787109	1844085.16958833	1448721.42081372	576275.465101364	5246266.31391817	9914245.07188036	20426163.3558127	18343018.1045635	43693802.3368196	3588702.18662762	4899305.45101839	16868699.5616037	1.78369961247159	0.0905214845633007	0.33568053466244	0.896488369016026	FAHFA 38:5	43.4246	583.471	0.1116	--	-	--	--	--	--	--	-	-	-	-
M841T100_neg_NEG	36169990.2242861	108507081.556924	48437876.2540367	42212808.1705447	157276226.438731	190132310.802338	20506592.6166988	38206019.3323476	121134265.903351	192444103.056794	199930811.515268	202996586.188422	97122715.5744767	129203063.102147	0.411759607988828	0.475266340490116	0.712376608890854	0.894058858644115	Pc(16:0e,8-hepe)	100.169	840.576	0.3949	--	-	--	--	--	--	--	-	-	-	-
M204T320_2_neg_NEG	73831645.2092608	40732005.0186902	51212749.8480205	49007988.8543935	33803260.5637904	42429767.0463215	36527740.8879619	28497443.5135682	34660520.6441436	48832030.9862884	31845982.6031644	39681786.901517	48502902.7567462	36674250.9227739	-0.403304	0.0925505221011219	0.338199862217056	0.88827822604739	Boc-(R)-.alpha.-(4-fluorobenzyl)proline	320.44	204.088	0.7146	--	-	--	--	--	--	--	-	-	-	-
M272T36_neg_NEG	143793609.99292	102529527.040563	47321609.3229779	137010303.722125	23945649.7258127	87852123.0960571	71674231.3365811	58343067.3794275	39310109.9759949	94270579.5336356	56791231.9272252	94650314.029388	90408803.8167426	69173255.697042	-0.386249	0.347077261641164	0.620415809797621	0.883954519802884	6-Bromo-2-phenyl-3H-imidazo[4,5-b]pyridine	35.6455	271.985	0.021	--	-	--	--	--	--	--	-	-	-	-
M167T45_neg_NEG	288984551.291434	215649877.422817	298877817.539219	253131816.049588	116867437.491258	213469981.26595	177692272.030894	210451996.605191	174760985.670292	336370958.29246	354768521.241452	295633342.825629	231163580.176711	258279679.44432	0.16002002251293	0.539263219760848	0.749776956668167	0.881979568884564	3-(Methylthio)benzoic acid	45.2406	167.02	0.3689	--	-	--	--	--	--	--	-	-	-	-
M74T212_neg_NEG	411138986.413347	324785673.705126	224901838.133421	266376063.477516	491037255.351468	381410346.24197	385728166.784839	271808022.445256	273756358.513285	247556383.190793	344683886.553609	402158851.127736	349941693.887141	320948611.43592	-0.124772	0.55972061426197	0.763824218610892	0.878328710066759	Glycine	212.319	74.0247	0.9999	HMDB0000123	56-40-6	Organic acids and derivatives	Carboxylic acids and derivatives	Amino acids, peptides, and analogues	56-40-6	HMDB0000123	C00037	ko01100//Metabolic pathways;ko01110//Biosynthesis of secondary metabolites;ko01120//Microbial metabolism in diverse environments;ko01240//Biosynthesis of cofactors;ko01060//Biosynthesis of plant secondary metabolites;ko02010//ABC transporters;ko01230//Biosynthesis of amino acids;ko04974//Protein digestion and absorption;ko00470//D-Amino acid metabolism;ko05230//Central carbon metabolism in cancer…	Amino acid metabolism;Cancer: overview;Carbohydrate metabolism;Chemical structure transformation maps;Digestive system;Global and overview maps;Lipid metabolism;Membrane transport;Metabolism of cofactors and vitamins;Metabolism of other amino acids;Nervous system;Nucleotide metabolism;Signaling molecules and interaction;Translation	Environmental Information Processing;Genetic Information Processing;Human Diseases;Metabolism;Organismal Systems
M327T47_neg_NEG	6939165.7850903	25245614.9173059	43770592.2812016	11857775.9685848	29468369.1281581	10147359.7158199	27680389.0890245	22731480.1147468	40203147.2335863	36963406.7190634	53787790.5799737	23916189.5873914	21238146.2993601	34213733.8872977	0.687917709196637	0.116810537767106	0.378260978734313	0.876176896954464	Icos-19-ene-1,2,4-triol	47.3267	327.29	0.005	--	-	--	--	--	--	--	-	-	-	-
M357T204_neg_NEG	21280857.6551786	16817105.8676859	18069757.6358011	20029319.6225982	21440233.210216	16182343.4369518	19627771.0643193	6745445.07171298	9826654.92128463	5089157.75764026	9567121.46655239	15654649.9128657	18969936.2380719	11085133.3657292	-0.775089	0.00895743360408849	0.126445305230388	0.866994065781253	6:2 fluorotelomer unsaturated carboxylic acid	204.482	356.983	0	--	-	--	--	--	--	--	-	-	-	-
M205T256_neg_NEG	54892276.2229654	51027474.5694466	44821037.4257192	39475262.8530593	43657389.5466874	42365579.6885355	31610850.1406548	34644184.1648174	30463721.3148075	39224781.2667194	42971062.6935985	43137248.3486984	46039836.7177356	37008641.3215493	-0.315021	0.0203332901769278	0.178018789203059	0.866728254824671	5-Nitro-2-(1-piperidinyl)benzoic acid	255.722	205.098	0.573	--	-	--	--	--	--	--	-	-	-	-
M365T84_neg_NEG	10309664.4073413	38209781.146827	64870.2356399833	116068449.359185	42709711.4592763	131696.622303008	7132021.79187455	35601810.1563351	2687399.04548363	74919.5544135092	42709711.4592763	4054441.5847811	34582362.2050954	15376717.2653607	-1.16929	0.348437647200305	0.620868372156856	0.864361243689443	2-Hydroxy-5-((1E,3E)-5-oxohexa-1,3-dien-1-yl)phenyl .beta.-D-glucopyranoside	84.3784	365.118	0.0067	--	-	--	--	--	--	--	-	-	-	-
M309T213_neg_NEG	12273135.6911217	13447317.5366792	23201278.9019538	8548394.1808605	9394941.79842441	8630758.01809105	2479711.41849498	2503975.84737313	4687804.18708654	7444452.88062813	6476180.61919728	3702393.37231621	12582637.6878551	4549086.38751605	-1.46779	0.00790834878894293	0.123960057438443	0.863918679890761	Prostaglandin F2.beta.	212.97	309.207	0.9612	HMDB0001483	4510-16-1	Lipids and lipid-like molecules	Fatty Acyls	Eicosanoids	4510-16-1	HMDB0001483	-	-	-	-
M407T248_neg_NEG	24445342.4629501	7664808.11255679	21109916.7054187	2.48615e+06	22103476.9160315	1552016.26500815	9013599.58914487	121381.304275127	454579.114498943	8347990.85674538	2431941.6176114	53014.3752390973	13226951.412674	3403751.14291914	-1.95828	0.0588358148590712	0.277041197874121	0.851662973860122	Cholic acid	247.921	407.28	0.9998	HMDB0000619	81-25-4	Lipids and lipid-like molecules	Steroids and steroid derivatives	Bile acids, alcohols and derivatives	81-25-4	HMDB0000619	C00695	ko01100//Metabolic pathways;ko04976//Bile secretion;ko00120//Primary bile acid biosynthesis;ko00121//Secondary bile acid biosynthesis	Digestive system;Global and overview maps;Lipid metabolism	Metabolism;Organismal Systems
M191T591_neg_NEG	73277694.013178	96945298.4465706	51293604.7062052	72796399.585933	67987506.2389592	72840204.9152688	83995996.758334	91517736.4242811	101203701.495425	74650515.5491688	117989219.514417	49590046.2515918	72523451.3176858	86491202.6655363	0.254105815344075	0.243507301195918	0.526666076030994	0.84597672528784	Citric acid	591.046	191.02	0.8566	HMDB0000094	77-92-9	Organic acids and derivatives	Carboxylic acids and derivatives	Tricarboxylic acids and derivatives	77-92-9	HMDB0000094	C00158	ko01100//Metabolic pathways;ko01110//Biosynthesis of secondary metabolites;ko01120//Microbial metabolism in diverse environments;ko01240//Biosynthesis of cofactors;ko01060//Biosynthesis of plant secondary metabolites;ko01230//Biosynthesis of amino acids;ko01210//2-Oxocarboxylic acid metabolism;ko05230//Central carbon metabolism in cancer;ko01063//Biosynthesis of alkaloids derived from shikimate p…	Amino acid metabolism;Cancer: overview;Carbohydrate metabolism;Chemical structure transformation maps;Endocrine system;Global and overview maps;Sensory system	Human Diseases;Metabolism;Organismal Systems
M230T399_neg_NEG	6648910.94847549	15450300.9807315	27055325.9379861	9922006.76242438	6899410.63323941	20258914.7355586	5933091.54160711	5799047.55965963	7047021.96538775	5884052.54690763	2906022.94278206	4673778.3394337	14372478.3330692	5373835.81596298	-1.41928	0.0237051747816423	0.187123065597352	0.845974251958757	5,10-Dihydro-10-phenophosphazinol 10-oxide	399.348	230.039	0.1064	--	-	--	--	--	--	--	-	-	-	-
M103T218_neg_NEG	79482513.6233137	86792790.0978836	39354385.4955265	27991293.8768665	29143691.0740152	56756243.8027351	52744824.1145874	56470415.149405	35445367.8273393	20986993.9885146	30230639.9859791	25036492.9851909	53253486.3283901	36819122.3418361	-0.532421	0.200433780737015	0.484626559222056	0.841992893806637	.alpha.-Hydroxyisobutyric acid	217.602	103.04	0.9998	HMDB0000729	594-61-6	Organic oxygen compounds	Organooxygen compounds	Alcohols and polyols	-	HMDB0242161	-	-	-	-
M155T317_neg_NEG	54813344.7583479	43418937.9183244	40943921.2663953	39816263.4557978	23531967.420585	33498043.4346546	3.78952e+07	35734172.8915301	35296394.3572538	27178881.8452347	13821020.3632385	19156587.2027231	39337079.7090175	28180375.636915	-0.481199	0.086515958498471	0.328568384608638	0.841841767156887	L-Theanine	316.619	155.083	0.9681	HMDB0034365	3081-61-6	Organic acids and derivatives	Carboxylic acids and derivatives	Amino acids, peptides, and analogues	3081-61-6	HMDB0034365	-	-	-	-
M230T14_neg_NEG	33030347.5829809	18035575.8131786	14338223.3315253	18161385.9305923	21807532.927547	17148992.4222682	90885.0690739819	148027350.349793	57131712.6819775	29315214.1146264	425266.347314314	230146.310197529	20420343.0013487	39203429.1454971	0.940972753760465	0.448823695355954	0.694572618801683	0.83806673126141	2-(3-Carboxypropionylamino)-4-methylsulfanylbutyric acid	14.3268	230.053	0.0592	--	-	--	--	--	--	--	-	-	-	-
M200T175_2_neg_NEG	33012814.4866198	37356395.6390585	39877437.0673007	33156135.940956	40870661.1004513	45694912.2919455	41011824.0080054	24687198.6810898	25417574.2535079	27875876.6117261	27242686.077842	32512969.6932049	38328059.4210553	29791354.8875627	-0.363507	0.0236785821231476	0.187057150301044	0.832534391323408	O-Succinyl-L-homoserine	174.778	200.056	0.0789	--	-	Organic acids and derivatives	Carboxylic acids and derivatives	Amino acids, peptides, and analogues	-	HMDB0255868	C01118	ko01100//Metabolic pathways;ko01110//Biosynthesis of secondary metabolites;ko01230//Biosynthesis of amino acids;ko00270//Cysteine and methionine metabolism;ko00920//Sulfur metabolism	Amino acid metabolism;Energy metabolism;Global and overview maps	Metabolism
M162T44_neg_NEG	25055105.3460036	13475439.5174573	16345860.3505872	11151748.5378765	18258454.516486	24921452.3505141	22659627.8575121	33642983.5212937	41828803.7854856	21601106.033457	19063471.2588741	27571999.1557309	18201343.4364875	27727998.6020589	0.607298547570819	0.0485110668138728	0.257071048635376	0.830395549348793	N-Acetyl-L-cysteine	44.0153	162.02	0.9382	HMDB0001890	616-91-1	Organic acids and derivatives	Carboxylic acids and derivatives	Amino acids, peptides, and analogues	-	HMDB0255048	-	-	-	-
M307T164_neg_NEG	15051628.3890508	18333360.5685124	19918101.2652891	15602119.9912734	16476940.7116579	7806043.69243493	5986497.04747215	7990455.08683339	10213794.2482182	13911416.9335603	5998014.57497188	7473697.32853561	15531365.7697031	8595645.86993192	-0.853507	0.00825833892937654	0.124366962315336	0.822834875236242	Neohesperidose	164.144	307.103	0.0386	HMDB0029523	17074-02-1	Organic oxygen compounds	Organooxygen compounds	Carbohydrates and carbohydrate conjugates	-	HMDB0302540	-	-	-	-
M476T225_neg_NEG	91422873.2337568	136035466.412429	184375166.634231	184609331.571259	202659502.547555	239163477.682391	119471181.248621	145793021.222789	147383700.558172	126374395.369954	173222373.57205	205556842.930722	173044303.013604	152966919.150385	-0.177922	0.439171427360691	0.687730911697822	0.821407850988056	Phosphatidylethanolamine lyso 18	224.7	476.278	0	--	-	--	--	--	--	--	-	-	-	-
M491T192_neg_NEG	595480.000222877	433872.199135261	550118.420017048	359107.242398445	100318.153043335	184358.143170973	1717452.79035928	6734511.92538604	4384675.61895202	8165290.77794627	11590168.191065	7034904.00995001	370542.359664657	6604500.55227644	4.15573908254034	0.00107052710148901	0.0659859364796285	0.818852625542521	Propanoic acid, 2-[[4-[2-[[[(2,4-difluorophenyl)amino]carbonyl]heptylamino]ethyl]phenyl]thio]-2-methyl-	192.486	491.229	0.0175	--	-	--	--	--	--	--	-	-	-	-
M147T248_neg_NEG	38067156.1330427	34453587.7410095	36706346.1649965	29433583.818416	27480575.3070921	25127377.0697849	24619058.8334675	16760644.2631601	15349390.8798197	21851743.7988415	35139252.6282225	24721773.4679972	31878104.3723903	23073643.9785848	-0.46632	0.0348893741644709	0.220206319026288	0.81797377557179	3-Chloro-2,6-difluorobenzoic acid	248.408	146.983	0.071	--	-	--	--	--	--	--	-	-	-	-
M103T257_neg_NEG	1012912149.16377	644847571.222446	453082201.032905	459843506.640512	814781171.171165	677677817.741821	824371250.90371	677328541.307457	588885529.196448	527945493.970808	661018082.949828	515591468.042784	677190736.162103	632523394.395172	-0.0984434	0.662683510595942	0.832943946757881	0.809067740721931	3-Hydroxybutyric acid	256.639	103.04	0.9951	HMDB0000357	-	Organic acids and derivatives	Hydroxy acids and derivatives	Beta hydroxy acids and derivatives	6168-83-8	HMDB0000442	C01089	ko01100//Metabolic pathways;ko00650//Butanoate metabolism;ko04024//cAMP signaling pathway	Carbohydrate metabolism;Global and overview maps;Signal transduction	Environmental Information Processing;Metabolism
M193T48_neg_NEG	80227260.8290201	80193935.7968104	93892131.4777382	80544397.517896	23158446.9674939	44129995.7451011	32788597.2059509	37454611.3928713	86667940.7967937	63680186.5563232	65421801.7475505	24147788.810211	6.70244e+07	51693487.7516168	-0.374703	0.32479781611591	0.603051281107112	0.805840715034107	9-Phenanthrol	48.2526	193.062	0.8931	HMDB0059801	-	Benzenoids	Phenanthrenes and derivatives	Phenanthrols	-	HMDB0059801	C11430	ko01120//Microbial metabolism in diverse environments	Global and overview maps	Metabolism
M348T271_neg_NEG	36757980.2268783	15755474.9438505	14994427.1415505	10151393.2266774	18723155.1434799	7126390.74868733	6466369.9206885	3572203.67549223	4352866.28091818	13379939.0226977	10768162.3565699	10193092.2649454	17251470.2385207	8122105.58688532	-1.08679	0.0722979634624328	0.30436395850474	0.805644152148052	N.alpha.-Benzoyl-Asn-Gly-Thr-amide	270.545	348.133	0.1246	--	-	--	--	--	--	--	-	-	-	-
M261T446_neg_NEG	51587982.3082602	51639690.7915789	39348379.729479	41689349.6943805	48298611.7404109	44750456.5952594	39848304.5598463	36259180.6311447	39972689.6400993	40040118.4618002	40160209.9392476	39600859.4226864	46219078.4765615	39313560.4424708	-0.233461	0.0102592741161917	0.136621554269389	0.802587833541188	4-Bromo-2-mercapto-6-(trifluoromethoxy)benzothiazole	446.004	260.873	0.9379	--	-	--	--	--	--	--	-	-	-	-
M196T328_neg_NEG	18199231.9351435	19225805.8092796	15185541.3219803	15101749.5248703	12183959.5993568	10148734.1302803	8876000.24444868	13414833.1215027	1441657.15806053	9192083.72577817	7853844.54579652	4887177.0901694	15007503.7201518	7.61093e+06	-0.979539	0.00690060024527485	0.116763621972027	0.801899178445929	3,4-Dihydroxy-L-phenylalanine(L-DOPA)	328.418	196.061	0.6023	HMDB0000181	59-92-7	--	--	--	--	--	C00355	ko01100//Metabolic pathways;ko01110//Biosynthesis of secondary metabolites;ko01060//Biosynthesis of plant secondary metabolites;ko01063//Biosynthesis of alkaloids derived from shikimate pathway;ko00350//Tyrosine metabolism;ko05034//Alcoholism;ko04917//Prolactin signaling pathway;ko05012//Parkinson disease;ko05030//Cocaine addiction;ko05031//Amphetamine addiction;ko04728//Dopaminergic synapse	Amino acid metabolism;Chemical structure transformation maps;Endocrine system;Global and overview maps;Nervous system;Neurodegenerative disease;Substance dependence	Human Diseases;Metabolism;Organismal Systems
M304T316_neg_NEG	19906469.5944769	15657068.0260634	15161952.9599505	10112900.9712016	12676199.9972855	9921757.26128457	9886687.5342094	7420901.32433754	7233774.97724668	8053151.11930293	5795865.14805938	6282707.69755112	13906058.1350437	7445514.63345117	-0.90127	0.00302366271237518	0.0897970078123522	0.799853647155574	4-{2-[4-(Dimethylamino)phenyl]diazen-1-yl}benzene-1-sulfonic acid	315.803	304.071	0.0469	--	-	--	--	--	--	--	-	-	-	-
M310T334_2_neg_NEG	7492872.43165993	12167178.9608528	9122195.77862004	7588366.62103846	7194367.82300565	8444568.33707665	3425513.32746156	2553866.50647673	4403873.31029271	4527113.25031385	2437457.57343632	1451936.93198203	8668258.32537559	3133293.4833272	-1.46806	0.000112118016326369	0.0289152357308558	0.795183862689585	Carnequinazoline A	333.716	310.151	0.0877	--	-	--	--	--	--	--	-	-	-	-
M279T15_neg_NEG	78502245.9225738	60573294.311938	72261110.8273882	70876335.4587572	74714469.3320568	68956948.2474543	74933350.5524321	76458810.1377999	78532157.922974	72495456.7900864	72024546.3665091	137353491.057241	70980734.0166947	85299635.4711737	0.265112082699874	0.212356127610225	0.496352799752735	0.794024118373923	2-(4,6-Dichloro-2-methyl-1H-indol-3-yl)ethylamine	15.0854	279.01	0	--	-	--	--	--	--	--	-	-	-	-
M309T23_1_neg_NEG	4918396.04723857	12860479.2666135	2738228.5930336	4057708.22830131	2636772.86482426	5038764.28650243	13168944.9828796	24135497.1113751	17688547.1639529	11268692.5491936	11309216.4431893	1243869.11892595	5375058.21441894	13135794.5615861	1.28915118428088	0.0496243461744223	0.25819630320508	0.792313056128003	4-{[4-(4-Chlorophenyl)-1,3-thiazol-2-yl]amino}-4-oxobutanoic acid	23.0395	309.01	0.0682	--	-	--	--	--	--	--	-	-	-	-
M110T175_neg_NEG	33456540.5292506	34221398.3077012	43493023.3176343	36577746.3781156	39721785.3956269	4.51207e+07	42129428.0386991	25907757.180085	26131877.3938771	28746774.9523534	29066487.8326708	32729789.7857653	38765200.4856064	30785352.5305751	-0.332518	0.0307098042895922	0.209932222123652	0.788962240721885	Cycloheximide	175.2	110.025	0.8983	--	-	Organoheterocyclic compounds	Piperidines	Piperidinones	-	HMDB0250657	-	-	-	-
M287T79_neg_NEG	36670465.5016853	21392017.2221967	33977388.6685677	23497864.8938951	31475406.9153891	50492112.5234747	36233733.6632769	18187466.3221164	13784104.9573317	23406721.9588596	15522552.3147849	29260515.6242376	32917542.6208681	22732515.8067679	-0.534099	0.096630380715735	0.345135661154517	0.787385897095843	9,10-Dioxo-9,10-dihydro-1-anthracenesulfonic acid	79.2644	287.008	0.732	--	-	--	--	--	--	--	-	-	-	-
M101T538_neg_NEG	16204074.4901739	53237672.3579747	20457778.6895992	23026819.6880607	19264152.8179787	31580488.5211828	13877133.5531331	18773264.1235594	17295491.9935022	14086630.1068653	21289465.0652999	17008723.5483899	27295164.427495	17055118.065125	-0.678441	0.104022014851271	0.357933469894273	0.782190419980148	D-(-)-Erythrose	538.417	101.024	0.8919	HMDB0002649	1758-51-6	--	--	--	--	--	-	-	-	-
M375T309_neg_NEG	19910031.7357769	19987459.6935574	21317735.3432224	19658608.4712929	58909832.9413719	23015057.6619163	24307323.0548617	47369678.2542502	28186573.001793	34963139.7204828	46829404.8172046	50682911.2694702	27133120.974523	38723171.6863438	0.513142121324548	0.169287554786665	0.450291721603751	0.78066169905869	Prehumulone,adprehumulone	309.26	374.992	0	--	-	--	--	--	--	--	-	-	-	-
M589T245_neg_NEG	6528104.41102078	7733500.12192556	6971338.70654064	3951203.25750809	16129995.7840454	20715992.9586165	19458520.3645323	30566660.7408934	33653893.6601009	4061738.24278943	7906638.16987304	25755645.6277844	10338355.8732762	20233849.4676622	0.968764047565284	0.108538964077259	0.364188003157138	0.778726583326298	2-(2,3-Dimethylphenyl)-1,3-dioxo-5-isoindolinecarboxylic acid	244.782	589.154	0	--	-	--	--	--	--	--	-	-	-	-
M211T95_neg_NEG	30314999.169714	27700066.188697	42692103.4152839	30988087.9818852	30498209.267819	23522725.9565324	20051432.4286269	20034768.5696631	40343319.7530303	22098180.8882184	20800515.546041	10680391.4893021	30952698.6633219	22334768.1124803	-0.470774	0.0997837450807477	0.350885638565839	0.77699970857144	Pinosylvin	95.3812	211.072	0.7225	--	-	--	--	--	--	--	C01745	ko01110//Biosynthesis of secondary metabolites	Global and overview maps	Metabolism
M149T162_neg_NEG	38500499.3547678	42767974.1401119	33250115.8701326	31362026.464222	33612771.2649849	32563669.1346254	24690928.0706171	29164286.3448465	26280444.2708581	36522056.0979035	22390403.0539912	29926814.2224317	35342842.7048074	28162488.6767747	-0.327643	0.0239883406238765	0.188343372708445	0.773882872497661	D-Ribose	161.681	149.045	0.9454	HMDB0000283	613-83-2	Organic oxygen compounds	Organooxygen compounds	Carbohydrates and carbohydrate conjugates	613-83-2	HMDB0000283	C00121	ko01100//Metabolic pathways;ko02010//ABC transporters;ko00030//Pentose phosphate pathway	Carbohydrate metabolism;Global and overview maps;Membrane transport	Environmental Information Processing;Metabolism
M197T136_neg_NEG	24972808.5217625	9118748.71322498	9970197.24838792	7350891.53173831	5557417.2087073	209899214.850558	2442251.34290027	5994873.56132562	6043546.6384571	29023265.9992681	11254213.4850964	65652161.8899921	44478213.0123965	20068385.4861733	-1.14817	0.497227558000687	0.723731517036061	0.770512456448987	4,5-Dihydroxybenzene-1,2-dicarboxylic acid	136.228	197.007	0.3184	--	-	--	--	--	--	--	C03233	ko01100//Metabolic pathways;ko01120//Microbial metabolism in diverse environments	Global and overview maps	Metabolism
M715T176_1_neg_NEG	17527861.5777161	22173824.9758294	11188660.5059529	19044805.6904431	25804750.1046058	14192449.0736582	16589195.1110068	21480756.8165543	22909233.3893184	23389089.6037452	41422851.8743762	39873894.1004998	18322058.6547009	27610836.8159168	0.591653000266435	0.0796223453889701	0.317190182446969	0.768900910300293	PE 34:2	175.528	714.508	0.976	--	-	--	--	--	--	--	-	-	-	-
M519T220_neg_NEG	5592117.13697933	10857980.0525375	17078839.782571	18067246.3110841	23251990.5491131	21435464.3663722	20852049.1004269	23806021.7999363	21372136.9488173	23147998.1503337	24869539.1766048	26507968.9615402	16047273.0331095	23425952.3562765	0.54577954408147	0.0273154011748951	0.200495435681728	0.76882640977518	3-Hydroxystanozolol glucuronide	219.743	519.273	0.2619	--	-	--	--	--	--	--	-	-	-	-
M287T603_neg_NEG	102816885.110152	125086377.411838	118244642.76995	111815058.614052	74012838.1670616	120576301.732901	51952122.5004266	1.25818e+08	54812694.7236421	76792362.8412001	107859711.452065	131123056.946194	108758683.967659	91392987.108338	-0.250975	0.309408927968717	0.589910239385503	0.768005248430759	2-Iodo-5-(trifluoromethyl)phenol	602.684	286.912	0.1575	--	-	--	--	--	--	--	-	-	-	-
M260T322_neg_NEG	42514234.5001954	25623527.4114714	22674070.7224093	16171550.4417823	11090058.7330663	12132585.3607821	7933233.74870147	5340050.77340219	6629838.0847371	23418898.5281803	11816725.7688833	17939503.8576109	21701004.5282845	12179708.4602525	-0.833282	0.119696128255453	0.382893962492666	0.767212039171826	2-(Thiophen-2-yl)-2,3,4,5-tetrahydro-1,5-benzothiazepin-4-one	321.579	260.023	0.8346	--	-	--	--	--	--	--	-	-	-	-
M452T225_neg_NEG	39950894.1517579	29416964.8869613	34362054.9265519	34781529.1420421	45934156.1724349	37786912.0162762	29712050.7748317	24181254.1674766	29389690.8546325	24878280.2584277	34344978.4910102	36852353.4899502	37038751.8826707	29893101.3393882	-0.309223	0.0428423029541486	0.243904567165474	0.766090771835029	1-Palmitoyl-2-hydroxy-sn-glycero-3-phosphoethanolamine	225.197	452.278	0.3947	HMDB0011503	53862-35-4	Lipids and lipid-like molecules	Glycerophospholipids	Glycerophosphoethanolamines	53862-35-4	HMDB0011503	-	-	-	-
M168T157_neg_NEG	36102080.0201312	26029007.2359503	34394898.9418315	52942667.5985568	12791307.8361199	27802615.4157803	23853093.7291481	55548066.0816796	43901812.9618828	51573909.1839634	47930665.6199324	30047123.2000794	31677096.1747283	42142445.1294476	0.411833932330071	0.190848055696554	0.473724512978083	0.76316332194917	3-Methylpyrrole-2,4-dicarboxylic Acid	157.245	168.033	0.9237	--	-	--	--	--	--	--	C12477	ko01110//Biosynthesis of secondary metabolites	Global and overview maps	Metabolism
M477T73_1_neg_NEG	86859.5726153687	992248.26784814	7429726.54784732	3362241.55851451	66643006.1926174	2765425.49700301	105378.70651246	270547.437957038	2258262.12240194	3356298.02741545	3761682.8092983	578052.651315645	13546584.6060743	1721703.62581681	-2.97602	0.294572425846386	0.577701251271193	0.762785677815908	Jasminoside N	72.8532	477.229	0.9791	--	-	--	--	--	--	--	-	-	-	-
M515T35_neg_NEG	38325530.8999395	17648102.1885488	22620688.5228622	23671177.9214041	48966099.5308578	30011964.0286076	108275853.865471	29258289.6306983	34064896.608481	50859985.2956982	26601918.6654989	18312425.0658122	3.02073e+07	44562228.1886099	0.560926019183047	0.33898525529598	0.614613653675623	0.760091276018533	Probucol	34.5571	515.305	0.9849	HMDB0015537	23288-49-5	Benzenoids	Benzene and substituted derivatives	Phenylpropanes	23288-49-5	HMDB0015537	-	-	-	-
M309T397_neg_NEG	9731798.98120578	9098017.98971882	14189031.8070302	8043326.91162416	9770438.17850539	7233248.98174347	5185389.23875088	4637997.83169076	5041018.97651432	5913892.63546197	724968.017483494	3940782.36921503	9677643.80830464	4240674.84485274	-1.19036	0.00138360989791138	0.0724827311614095	0.759631590967363	2-(Diphenylphosphoryl)-1,4-benzenediol	396.742	309.068	0	--	-	--	--	--	--	--	-	-	-	-
M517T216_neg_NEG	16242172.4475128	18247495.0470692	19749066.0202572	26388732.9234059	21175715.7090366	20817153.2171868	12172947.555227	13653930.3063056	16733471.9202681	11400801.710979	17149096.0339809	16381100.7781033	20436722.5607448	14581891.384144	-0.486986	0.00704739449549447	0.117502411637074	0.759568320651526	2-Heptyl-4-hydroxyquinoline N-oxide	216.037	517.304	0.4982	--	-	--	--	--	--	--	-	-	-	-
M368T245_neg_NEG	8696800.87946458	8915171.77183094	9557843.97367299	7070708.98156017	14587119.8142527	17073630.6629018	19124585.3880031	23175411.7718573	23928017.6816892	8542873.57175021	12497526.4834755	23345250.2639537	10983546.0139472	18435610.8601215	0.747151320120343	0.0367949046417855	0.225754400775125	0.758211654759366	N-[3-(1H-tetrazol-5-yl)phenyl]-3-(trifluoromethyl)benzamide	244.798	368.06	0	--	-	--	--	--	--	--	-	-	-	-
M277T313_neg_NEG	54999357.8749814	120735451.894272	80867319.7527091	83979338.3619366	73837378.9304941	78886470.6322885	80151430.6574592	82095380.7586012	90259199.5416217	93895638.9314665	123601235.279358	99157298.4964536	82217552.9077803	94860030.6108267	0.206353901257453	0.27256199204593	0.556787230771138	0.754784605598832	3-(5,7-Dimethoxy-4-oxochromen-2-yl)propanoic acid	313.135	277.074	0.905	--	-	--	--	--	--	--	-	-	-	-
M157T50_neg_NEG	33472003.2071151	68633656.2757604	38750075.3271639	35631452.0188891	17126104.1212584	25302729.2592105	28440386.3691763	20775989.2151549	18856266.9311634	22916106.8417793	26743075.1616876	35066906.5055814	36486003.3682329	25466455.1707572	-0.518745	0.176599193781109	0.457054046701538	0.754371208415083	Nonanoic acid	49.5783	157.123	0.9972	HMDB0000847	112-05-0	Lipids and lipid-like molecules	Fatty Acyls	Fatty acids and conjugates	112-05-0	HMDB0000847	-	-	-	-
M321T374_neg_NEG	14813312.9901303	29131155.6829344	31028163.6732382	28800372.1890422	20891005.9767549	25901354.4910683	24887305.7481015	22535034.9455599	10815952.7767509	23421484.7036586	8347114.44504727	8689127.99119993	25094227.500528	16449336.7683863	-0.609326	0.0610678553776198	0.281969625208136	0.753003136411555	Chloramphenicol	374.231	320.997	0.0356	HMDB0014589	56-75-7	Benzenoids	Benzene and substituted derivatives	Nitrobenzenes	56-75-7	HMDB0014589	-	-	-	-
M167T592_neg_NEG	156784082.078169	161734303.336287	163193556.194414	160673210.73494	160023548.506846	159865325.101177	166059281.595375	163129243.465439	165491000.924423	175438343.201257	165541314.50671	164401758.152533	160379004.325305	166676823.640956	0.0555682251704844	0.0105285988048643	0.138911836429358	0.749010359822154	5-Hydroxy-1,3-benzoxathiol-2-one	591.687	166.984	0.9066	--	-	--	--	--	--	--	-	-	-	-
M429T177_neg_NEG	14824080.7554145	8677693.59046053	16800429.1051524	13683074.5042933	15302338.752325	17871832.7641244	11688382.0674972	10487076.4410956	7624745.01137267	7865779.23977692	6608022.47263479	8278776.29264082	14526574.9119617	8758796.92083633	-0.72989	0.00370401885382508	0.0932648338844542	0.742641795836274	Fraxidinglucoside	177.035	429.095	0.3495	--	-	--	--	--	--	--	-	-	-	-
M447T540_neg_NEG	5324720.41636252	16040139.4997839	18691566.3345571	6575510.06373612	8416720.15477955	6602459.12220535	23603548.8433775	4045711.95221979	20761347.0568287	25155742.5650974	18427149.898552	18774830.8296343	10275185.9319041	18461388.5242849	0.845346565489709	0.0591500938698798	0.277840156913306	0.73992737927346	7-Chloro-4-oxo-4H-chromene-2-carboxylic acid	540.347	446.964	0	--	-	--	--	--	--	--	-	-	-	-
M258T292_neg_NEG	15391549.8585365	22113417.2206727	22324288.0912517	12077156.1732026	13810400.2517852	8380000.65915618	7580400.57855171	6313760.75348096	11844609.9555749	9733821.01167244	11769703.5273987	8181043.78940354	15682802.0424341	9237223.26934704	-0.763652	0.0254966323203447	0.193370774296111	0.738568736682964	3a,4,5,9b-Tetrahydro-3H-cyclopenta[c]quinoline-4,8-dicarboxylic acid	292.165	258.079	0.6617	--	-	--	--	--	--	--	-	-	-	-
M436T217_neg_NEG	97349140.8695742	119665146.714802	243468451.24105	219304332.308254	210933522.994308	217321545.311608	213130715.092024	157454719.100786	230761961.783636	220845396.075647	213868605.370275	198040788.348094	184673689.906599	205683697.62841	0.155449108148486	0.45206764344196	0.69640882514162	0.73752102444275	Phosphatidylethanolamine lyso alkenyl 16	216.96	436.283	0.0002	--	-	--	--	--	--	--	-	-	-	-
M369T188_neg_NEG	15771472.2713428	15900373.5335655	28143643.5382908	36772785.5402149	7955846.88552515	1.6709e+07	10407034.9841826	4037258.67659676	12244735.1511846	24080668.5289567	2595721.2797262	16531599.1784623	20208860.3190382	11649502.9665182	-0.79472	0.140599128508738	0.412740756864757	0.7351182129142	Thromboxane B2	187.688	369.228	0.919	HMDB0003252	54397-85-2	Lipids and lipid-like molecules	Fatty Acyls	Eicosanoids	54397-85-2	HMDB0003252	C05963	ko01100//Metabolic pathways;ko04976//Bile secretion;ko00590//Arachidonic acid metabolism;ko04726//Serotonergic synapse	Digestive system;Global and overview maps;Lipid metabolism;Nervous system	Metabolism;Organismal Systems
M143T51_neg_NEG	65747378.4012607	60173275.6290549	57969703.8859578	57239159.2963839	52452992.5540477	48702764.5905748	54913295.1419266	40692126.2018669	40996618.8047054	44768543.2157259	62968386.3862402	48633781.9220475	57047545.7262133	48828791.9454188	-0.224433	0.0858417081195792	0.327098058364238	0.725191486923637	Octanoic acid	50.7788	143.108	0.9989	HMDB0062511	-	Lipids and lipid-like molecules	Fatty Acyls	Fatty acids and conjugates	-	HMDB0304443	C06423	ko01100//Metabolic pathways;ko01240//Biosynthesis of cofactors;ko01060//Biosynthesis of plant secondary metabolites;ko01066//Biosynthesis of alkaloids derived from terpenoid and polyketide;ko00785//Lipoic acid metabolism;ko00061//Fatty acid biosynthesis	Chemical structure transformation maps;Global and overview maps;Lipid metabolism;Metabolism of cofactors and vitamins	Metabolism
M590T44_neg_NEG	1664556.04281609	9634609.94368165	14215553.7471164	17889014.7749429	33191272.3588062	21605252.7594775	35856549.1874178	38838796.497844	18406807.5567562	21724900.1899586	14496576.3666239	22621195.5469985	16366709.9378068	25324137.5575998	0.629748799142873	0.162365111108669	0.44068074359669	0.72423869926657	FAHFA 38:2	43.7751	589.517	0.0365	--	-	--	--	--	--	--	-	-	-	-
M329T24_neg_NEG	10190589.6668614	33290505.7778415	33821776.2805136	34466662.8948465	249770.542348408	375465.014485712	2.52064e+07	20870851.7697401	90115013.2659173	28469310.1286885	30327298.0491544	6448659.37657878	18732461.6961495	33572926.8024682	0.841757811532287	0.304479884401973	0.585373952874435	0.722703085817285	1,5-Dihydroxy-4,8-dinitroanthraquinone	24.1315	329.012	0.0538	--	-	--	--	--	--	--	-	-	-	-
M389T262_neg_NEG	5677604.31704925	6469517.22265505	2879799.36260543	6835996.6525779	3920458.45322109	3556451.85375264	12388630.8048124	8581007.97037315	11543602.9612647	4992647.07661631	10270018.4206635	14432308.9327123	4889971.31031023	10368036.0277404	1.08424473058841	0.00449562155571683	0.100269513036323	0.718189086513827	13,14-Dihydro-16,16-difluoroprostaglandin D2	262.483	389.218	0.9689	--	-	--	--	--	--	--	-	-	-	-
M341T384_neg_NEG	10288753.6567953	8405732.10215142	14359981.0942482	21090346.1468722	4.04336e+06	4886267.64722381	53613250.3844597	14217910.771008	21520099.6656137	14571554.3482818	8914918.66144228	9812249.46347298	10512407.2381157	20441663.8823797	0.959419561417077	0.207083732032148	0.490009196891839	0.714819476783322	Sucrose	383.531	341.109	0.9795	HMDB0000258	57-50-1	Organic oxygen compounds	Organooxygen compounds	Carbohydrates and carbohydrate conjugates	57-50-1	HMDB0000258	C00089	ko01100//Metabolic pathways;ko01110//Biosynthesis of secondary metabolites;ko02010//ABC transporters;ko04742//Taste transduction;ko00052//Galactose metabolism;ko04973//Carbohydrate digestion and absorption;ko00500//Starch and sucrose metabolism	Carbohydrate metabolism;Digestive system;Global and overview maps;Membrane transport;Sensory system	Environmental Information Processing;Metabolism;Organismal Systems
M451T335_neg_NEG	22071459.7855486	17619001.0489698	18874249.7975727	15165476.338345	13533782.5684871	14815824.8341408	12774003.6973226	10881849.2648405	14930069.4980162	11886521.4000353	10302121.8155049	9.62545e+06	17013299.0621773	11733336.4895463	-0.53605	0.00573505458708094	0.10985220509415	0.713386238540057	3-Bromo-5-(2H-tetraazol-5-yl)pyridine	334.723	450.922	0	--	-	--	--	--	--	--	-	-	-	-
M779T175_neg_NEG	38100626.7329608	78301800.1237776	45342665.0682003	47850126.3012151	40264117.4013766	37060174.7437552	41223324.7469989	51143121.8725078	71982866.0520173	62820481.2920479	65214326.0950736	58817410.9926233	47819918.3952143	58533588.5085448	0.291653060344032	0.196821542458726	0.480525737231376	0.712149951622372	PC 31:0	175.041	778.553	0.0284	--	-	--	--	--	--	--	-	-	-	-
M212T374_neg_NEG	15878960.6228806	25654982.6047005	17413606.5991587	11344453.3827587	20257629.2350932	19363623.336558	6952133.3505022	18118565.293705	10063143.3902771	11739425.584569	10374392.9824926	13718135.5660501	18318875.9635249	11827632.6945993	-0.63117	0.0262523980804147	0.195518555704852	0.71168007397985	N-[1-(1H-Benzimidazol-2-yl)-3-methyl-1H-pyrazol-5-yl]acetamide	374.224	212.09	0.0249	--	-	--	--	--	--	--	-	-	-	-
M381T245_neg_NEG	30037660.1033702	33511542.6253642	24996628.1670198	19634468.8460875	50233462.6259258	53176996.1277625	56076025.6829277	59956920.243647	68175578.2108675	16085681.6695165	27913521.2347753	52315044.0425345	35265126.4159217	46753795.1807114	0.40684126732282	0.275198498693207	0.559675804363375	0.703470157978323	Teniposide	245.033	381.1	0.7419	HMDB0014587	29767-20-2	Mixed metal/non-metal compounds	Metalloid organides	Metalloid oxides	29767-20-2	HMDB0014587	-	-	-	-
M145T361_neg_NEG	26100355.6408294	26632045.1058111	30816850.2470047	23373850.7660465	27794937.5863124	19451630.9788517	27797506.9337297	18699197.816365	21009842.8088244	15973981.2685229	18251351.4811227	15843579.0846572	25694945.0541426	19595909.8988703	-0.390932	0.0301634903329493	0.208561314817304	0.701781484054514	.beta.-Alanylglycine	360.999	145.062	0.755	--	-	--	--	--	--	--	-	-	-	-
M323T335_neg_NEG	26227040.065642	21162915.6907158	17476767.1287511	14050107.1988937	13453620.0875231	13360287.2824936	10785221.505415	11347108.8196753	14927183.5016266	11678298.0330286	12683269.6644724	8530810.64936695	17621789.5756699	11658648.6955975	-0.59596	0.0262941377332739	0.195518555704852	0.697275364313574	N,N'-Diacetylcystine	335.025	323.044	0.87	--	-	--	--	--	--	--	-	-	-	-
M212T299_neg_NEG	33428507.5391831	43230575.4192089	19714937.6579792	28281675.0246344	11907656.9500462	18921301.3559913	9736718.16980536	24493162.9191063	26950886.5747933	14532226.5379615	9963346.24656574	18863356.1855944	25914108.9911738	17423282.7723044	-0.572721	0.154460173688596	0.430858166758123	0.695087572763027	1-(tert-Butoxycarbonyl)-2,5-dihydro-1H-pyrrole-2-carboxylic acid	299.103	212.09	0.0517	--	-	--	--	--	--	--	-	-	-	-
M109T216_neg_NEG	27192957.2439731	16971875.8201627	51902283.534895	31911816.754836	30901417.9281744	16332014.7282657	27766496.0776757	13794932.1676609	12513729.0792448	25169398.5127641	28734681.3806542	13405271.8348276	29202061.0017178	20230751.5088045	-0.52952	0.177244668252672	0.457684922755704	0.691437597931743	4-Pyrimidinylmethanol	215.609	109.041	0.9802	--	-	--	--	--	--	--	-	-	-	-
M763T376_neg_NEG	84655004.6305624	87948765.3423174	6.60934e+07	59696590.3216333	44416226.6926146	97676342.630677	28974684.0118588	91859133.7121602	89289769.0987627	49593161.488451	33145598.7902771	67872355.3000742	73414380.9297641	60122450.400264	-0.288159	0.359073409886165	0.627959302284911	0.686668943871695	Ganglioside-GD3(d18:1,22:0)	376.219	762.961	0	--	-	--	--	--	--	--	-	-	-	-
M319T35_neg_NEG	60655432.1170576	25303709.6854088	147594252.646062	48017623.1968409	46139342.8029506	46982380.7602261	37235771.4985557	2718735.37944281	64019891.5182313	130786715.896343	7472837.87885275	38331780.6410644	62448790.2014243	46760955.4687483	-0.417369	0.560352141022785	0.764177530795004	0.680176360935799	12S-Hydroxy-5Z,8Z,10E,14Z-eicosatetraenoic acid	35.4891	319.228	0.9828	--	-	--	--	--	--	--	C14777	ko00590//Arachidonic acid metabolism;ko04913//Ovarian steroidogenesis;ko04925//Aldosterone synthesis and secretion	Endocrine system;Lipid metabolism	Metabolism;Organismal Systems
M195T382_1_neg_NEG	77282637.4925863	37443532.9689643	32134473.484166	26987667.7982404	32786576.9028021	38716844.6498699	35450100.1885837	33162032.4558735	30913295.0307735	34822934.5748158	24732313.4049518	26611930.3602163	40891955.5494382	30948767.6692024	-0.401935	0.225102814666424	0.50908783890373	0.679065609203206	Galactonic acid	382.146	195.051	0.9717	HMDB0000565	13382-27-9	Organic acids and derivatives	Hydroxy acids and derivatives	Medium-chain hydroxy acids and derivatives	13382-27-9	HMDB0000565	C00880	ko01100//Metabolic pathways;ko01120//Microbial metabolism in diverse environments;ko00052//Galactose metabolism	Carbohydrate metabolism;Global and overview maps	Metabolism
M171T81_neg_NEG	19912516.0410542	14946403.165992	78363476.790018	14798754.1826183	12405576.3396162	14191091.2993505	80364865.5663877	20121723.3051627	15198925.1082625	70896389.9265404	11476668.0193813	36786215.4999381	25769636.3031082	39140797.9042788	0.603000990281966	0.425287461575424	0.680601860185442	0.678117999299974	8-Oxononanoic acid	81.0564	171.103	0.997	--	-	--	--	--	--	--	-	-	-	-
M457T122_neg_NEG	1455457.16073308	4632049.67715336	11873163.4340744	954766.287433403	35304339.730007	1065353.91025736	940618.980507019	1341669.60817477	1965668.72739513	1230656.3274351	1839553.26949274	1117713.97606718	9214188.36660977	1405980.14817866	-2.71228	0.185432170060173	0.468099820727971	0.677131381978519	Platanic acid	121.806	457.332	0.9957	--	-	--	--	--	--	--	-	-	-	-
M169T136_neg_NEG	31984195.1865246	15133198.5919057	27520696.4694641	22134126.1073545	18343123.2440884	23416395.1243582	21107657.0572194	23566310.5006611	11213850.4412549	10495974.8565853	21168337.8662757	3591462.16305776	23088622.4539493	15190598.8141757	-0.604003	0.0815174492552006	0.319642091295384	0.676031313773204	Phloroglucinolcarboxylic acid	136.165	169.012	0.3086	HMDB0029649	83-30-7	Benzenoids	Benzene and substituted derivatives	Benzoic acids and derivatives	83-30-7	HMDB0029649	-	-	-	-
M447T27_neg_NEG	124673828.68762	226249314.132082	137527091.588987	200991192.157967	114635951.454484	274627166.467552	149122169.567299	348697856.915088	264492750.881494	1.17403e+08	117706782.219446	200735148.942476	179784090.748115	1.99693e+08	0.15151766146219	0.673490331561595	0.839223460910511	0.675399365275647	Glucobrassicin	27.4561	446.994	0.0348	HMDB0030243	4356-52-9	Organic oxygen compounds	Organooxygen compounds	Carbohydrates and carbohydrate conjugates	4356-52-9	HMDB0030243	C05837	ko01100//Metabolic pathways;ko01110//Biosynthesis of secondary metabolites;ko01210//2-Oxocarboxylic acid metabolism;ko00380//Tryptophan metabolism	Amino acid metabolism;Global and overview maps	Metabolism
M123T21_neg_NEG	85693255.5254157	90987543.6965387	69733175.6265769	90277076.790941	57712784.5766195	22248398.4531517	82229295.7052655	51018764.115596	78152108.3731633	82421828.1894474	130192666.137628	74970619.2599563	69442039.1115406	83164213.6301761	0.260153544168714	0.385715441270668	0.651263977406459	0.671716900124681	(-)-trans-4-[4-(4'-Fluorophenyl)-3-piperidinylmethoxy]-2-methoxyphenol	21.4527	123.009	0.3875	--	-	--	--	--	--	--	-	-	-	-
M209T605_neg_NEG	250074284.540896	250352578.056836	138257480.398907	262893884.143057	270809271.514487	264631382.97669	86050433.7981087	276510410.476483	318732842.105559	294946347.597655	301756213.718473	306774418.907574	239503146.938479	264128444.433975	0.141195063815058	0.566113198381608	0.768577868958014	0.671214787486764	2,4-Dichloro-5-fluorobenzoic acid	604.959	208.935	0.1122	--	-	--	--	--	--	--	-	-	-	-
M171T247_neg_NEG	50130633.335738	52862998.5849201	53821805.5971939	44580414.3918478	39248149.9179587	33037020.4202344	30660703.240818	34357604.4753165	29164366.4605194	32534148.4041734	55157842.6698281	42600724.6629343	45613503.7079822	37412564.9855983	-0.285938	0.149724891511375	0.425088962815715	0.669752673464239	3-Dehydroquinic acid	247.483	171.027	0.0852	--	-	Organic acids and derivatives	Hydroxy acids and derivatives	Alpha hydroxy acids and derivatives	10534-44-8	HMDB0012710	C00944	ko01100//Metabolic pathways;ko01110//Biosynthesis of secondary metabolites;ko01230//Biosynthesis of amino acids;ko00400//Phenylalanine, tyrosine and tryptophan biosynthesis	Amino acid metabolism;Global and overview maps	Metabolism
M196T19_neg_NEG	2549745.75160747	17061978.128371	899332.521938845	17741879.729415	565807.616849592	1287099.8370876	11222139.4482259	17587479.5228769	20331240.6320544	18171453.5539677	14901652.7800479	2006977.59065313	6684307.26421158	14036823.9213043	1.0703665795628	0.1224822432415	0.387286437090723	0.669371514168213	3,4-Dihydroxy-L-phenylalanine	19.4322	196.061	0.9426	HMDB0000181	59-92-7	Organic acids and derivatives	Carboxylic acids and derivatives	Amino acids, peptides, and analogues	59-92-7	HMDB0000181	C00355	ko01100//Metabolic pathways;ko01110//Biosynthesis of secondary metabolites;ko01060//Biosynthesis of plant secondary metabolites;ko01063//Biosynthesis of alkaloids derived from shikimate pathway;ko00350//Tyrosine metabolism;ko05034//Alcoholism;ko04917//Prolactin signaling pathway;ko05012//Parkinson disease;ko05030//Cocaine addiction;ko05031//Amphetamine addiction;ko04728//Dopaminergic synapse	Amino acid metabolism;Chemical structure transformation maps;Endocrine system;Global and overview maps;Nervous system;Neurodegenerative disease;Substance dependence	Human Diseases;Metabolism;Organismal Systems
M177T188_2_neg_NEG	164931832.687422	296746465.817028	119367549.37437	131935025.597624	111367113.730589	124104378.200108	108754198.19371	223996149.222884	106380307.077438	131151607.510713	151250407.093612	84740218.6276905	158075394.234524	134378814.621008	-0.234307	0.515266583186892	0.734131380297122	0.66696733408051	D-glucono-1,5-lactone	187.823	177.04	0.2956	HMDB0000150	90-80-2	Organic oxygen compounds	Organooxygen compounds	Carbohydrates and carbohydrate conjugates	90-80-2	HMDB0000150	C00198	ko01100//Metabolic pathways;ko01110//Biosynthesis of secondary metabolites;ko01120//Microbial metabolism in diverse environments;ko01200//Carbon metabolism;ko00030//Pentose phosphate pathway	Carbohydrate metabolism;Global and overview maps	Metabolism
M307T245_neg_NEG	24684897.0758474	20070553.4642253	19470953.5845973	11249208.0367415	10308735.4720094	10191575.9876967	7227815.81895747	5552649.35578418	7606757.46284196	6870443.9605081	19970802.5565131	9078434.90878602	15995987.2701863	9384484.01056514	-0.769361	0.0755832122759407	0.309412815495468	0.660713258530304	2'-Deoxyuridine 5'-monophosphate	245.45	307.035	0.6825	HMDB0001409	964-26-1	Nucleosides, nucleotides, and analogues	Pyrimidine nucleotides	Pyrimidine deoxyribonucleotides	964-26-1	HMDB0001409	C00365	ko01100//Metabolic pathways;ko01232//Nucleotide metabolism;ko00240//Pyrimidine metabolism;ko01523//Antifolate resistance	Drug resistance: antineoplastic;Global and overview maps;Nucleotide metabolism	Human Diseases;Metabolism
M402T388_neg_NEG	13115519.3973168	10000844.6509711	10887402.7182174	9723234.91921198	14684756.4801201	8145847.2283065	12926470.433004	5589123.33473617	2305635.07040449	4909976.61235394	4075888.14663981	6412885.18887329	11092934.2323573	6036663.13100195	-0.877818	0.0177925732566815	0.169670690432121	0.656080388884536	Benzenesulfonamide, 4-[5-phenyl-3-(trifluoromethyl)-1H-pyrazol-1-yl]-	388.14	402.037	0.0012	--	-	--	--	--	--	--	-	-	-	-
M610T216_neg_NEG	399457.058986734	310572.31315792	1325520.41237224	1523215.38448345	3428242.15861355	2586082.49311807	2365530.09669759	2662195.86383256	3901205.42405956	6796071.73367245	12522879.548836	14821612.4094064	1595514.97012199	7178249.17941743	2.16960985951745	0.0311442074653833	0.211351888385202	0.65391733407959	Phosphatidylcholine lyso 20:0	215.605	610.408	0.0061	--	-	--	--	--	--	--	-	-	-	-
M265T166_neg_NEG	77719239.7385429	51762085.4248454	34770892.8520852	18978598.4053998	25403226.3529547	20910939.1124989	26191625.7917848	28715258.5983478	23350511.7244441	25120645.5046065	34778873.6063696	27774867.0021532	38257496.9810545	27655297.037951	-0.468187	0.287215481448852	0.570877371151811	0.65331970109809	4H-Thiopyrano[4,3-d]pyrimidin-4-one, 3,5,7,8-tetrahydro-2-[4-(trifluoromethyl)phenyl]-	166.445	265.056	0.0067	--	-	--	--	--	--	--	-	-	-	-
M649T370_neg_NEG	63015186.3882376	52003697.9736949	50686302.4192919	29803777.8159925	23025154.5552006	21012315.585587	39654342.2717777	17081850.2413392	44878197.452079	34635497.2929077	20313099.5392704	28349415.9222518	39924405.7896674	30818733.7866043	-0.373463	0.305878738441466	0.585916684599578	0.644223897337089	2-{[(3,5-Dichlorophenyl)carbamoyl]amino}benzoic acid	370.284	649.009	0	--	-	--	--	--	--	--	-	-	-	-
M647T205_neg_NEG	2110307.83839653	512611.813458683	912790.201420171	3951913.33863069	677700.044794746	2072474.83091809	3956439.3485994	5903967.7054844	6597011.82186647	5942483.52460976	5619951.04154509	4548336.81792519	1706299.67793649	5428031.71000505	1.66955809897537	0.000230104149317424	0.0399913211373028	0.643116736607467	1-O-((2.alpha.,3.beta.,5.Xi.,9.Xi.)-3-(Hexopyranuronosyloxy)-2-hydroxy-28-oxoolean-12-en-28-yl)hexopyranose	205.044	647.379	0.9044	--	-	--	--	--	--	--	-	-	-	-
M886T217_neg_NEG	27385842.8042278	64832585.3848954	25492405.7032418	27115583.3878818	12490846.7323393	9553016.79466105	14278234.7751178	12853449.4193945	18264177.0984394	33571124.9858736	18012379.3441025	11958290.9517725	27811713.4678745	18156276.0957834	-0.615224	0.292369593940017	0.575269864563842	0.642356284196965	Pi(18:1e,20-hete)	216.977	885.55	0.3912	--	-	--	--	--	--	--	-	-	-	-
M141T39_neg_NEG	16578327.9967321	6740513.03129953	8098283.47245514	13797070.7620944	20151973.6779805	21111453.0440931	18047648.6184377	16784907.2168013	23357529.4224258	19491212.9055804	20985781.6468812	24024825.8393105	14412936.9974425	20448650.9415728	0.504641316643475	0.0513423344221629	0.262245323849156	0.64231988446349	2-Mercaptoethanesulfonic acid	39.4472	140.969	0.6098	HMDB0003745	3375-50-6	Organic acids and derivatives	Organic sulfonic acids and derivatives	Organosulfonic acids and derivatives	3375-50-6	HMDB0003745	C03576	ko01100//Metabolic pathways;ko01120//Microbial metabolism in diverse environments;ko01240//Biosynthesis of cofactors;ko01200//Carbon metabolism	Global and overview maps	Metabolism
M253T445_neg_NEG	17508213.5896056	18516488.741907	15083626.7116626	16216173.903145	15930176.8149988	13024178.3308932	14001646.8719843	2729110.99353688	14407803.0886291	11877193.6628619	11782538.6312253	13338155.4294556	16046476.348702	11356074.7796155	-0.498792	0.0365679164211967	0.225205654644415	0.641849472207667	6-Amino-5-bromo-3-pyridinesulfonic acid	445.326	252.915	0.3992	--	-	--	--	--	--	--	-	-	-	-
M277T231_1_neg_NEG	7104185.40953506	10768598.1341431	7380598.74477278	6730413.98302098	8029074.96824257	6275036.26184095	4001243.64458931	1942166.98694343	4263625.38943755	5500230.11666785	3511265.33058896	4649039.29104187	7714651.25025924	3977928.45987816	-0.955584	0.00104535777100578	0.0651480735807715	0.641323103311926	2-Hydroxy-5-bromobenzophenone	230.759	276.966	0.1159	--	-	--	--	--	--	--	-	-	-	-
M321T355_2_neg_NEG	18473104.4115082	7008992.92859896	6858466.46565256	2211104.46895748	1.06755e+07	1878816.82063188	2298335.88152939	737576.052855049	1664514.41759472	2090373.24340808	5731568.61502869	1005162.17180501	7851003.25206151	2254588.39703682	-1.80001	0.0586147556757067	0.276465365546778	0.6396370692486	8-Hydroxy-3-(7-hydroxyheptyl)-6-oxo-3,4-dihydroisochromene-7-carboxylic acid	355.195	321.13	0.0439	--	-	--	--	--	--	--	-	-	-	-
M229T313_neg_NEG	43145980.6942245	17441660.9061017	25083241.5289898	17970172.8298399	49699154.9348763	25384385.2869435	53934328.7897906	2.57419e+07	39749367.6476182	35366464.9152814	45901795.7530503	31747834.450501	29787432.6968293	38740275.7454353	0.379130436064717	0.222474758473285	0.507144420731331	0.63928738598931	Dodecanedioic acid	313.26	229.144	0.9395	HMDB0000623	693-23-2	Lipids and lipid-like molecules	Fatty Acyls	Fatty acids and conjugates	6402-36-4	HMDB0000933	-	-	-	-
M659T168_neg_NEG	7421901.91522461	7465889.91139963	5293961.77619341	8291589.61744569	8478645.56115615	7900192.81011273	8216600.26882781	8095423.1456068	11683776.6841584	15703376.6565124	13159494.1595054	16912102.9027953	7475363.5985887	12295128.9695677	0.717871209921832	0.0122620780341008	0.148447872682019	0.631603040720331	(3R,5R)-4-((4-Carboxy-3-hydroxy-3-methylbutanoyl)oxy)-3,5-bis(((2E)-3-(3,4-dihydroxyphenyl)prop-2-enoyl)oxy)-1-hydroxycyclohexanecarboxylic acid	168.266	659.166	0.1473	--	-	--	--	--	--	--	-	-	-	-
M307T69_neg_NEG	25234982.248005	16884837.7089987	1371181.40515608	27264697.4087819	18716822.1937191	22103364.187473	12682087.1314263	4434736.05434871	9332641.56077506	25670226.6094774	8367902.99217669	9107903.68978474	18595980.858689	11599249.6729982	-0.680959	0.179078227278073	0.460795016940869	0.631576088679939	Dye X-25377-20	68.6479	307.049	0.4341	--	-	--	--	--	--	--	-	-	-	-
M606T217_neg_NEG	456344.023758594	4123098.44082682	2265533.16129773	2569005.73859109	3744159.60595081	3632227.90584458	4640876.84453208	5131323.46791297	6945875.6244126	6940609.7701545	8402697.4428787	7711337.0199877	2798394.8127116	6628786.69497976	1.2441453096158	0.000834263299139088	0.0643272797096149	0.631572280758283	Phosphatidylcholine lyso 20:2	216.945	606.377	0	--	-	--	--	--	--	--	-	-	-	-
M281T209_neg_NEG	21257026.4194875	79541689.5792538	63062105.1794856	61039948.1520087	62804343.1612196	62486695.8027484	53047474.912435	57178798.7384997	57483421.3281233	46822388.1051926	40112545.5991334	38130601.6958104	58365301.3823673	48795871.7298657	-0.258352	0.294864421238133	0.577783255374701	0.631551704008049	1-Cyclopropyl-6-fluoro-7-chloro-4-oxo-1,4-dihydro-1,8-naphthyridine-3-carboxylic acid	209.05	281.014	0.0349	--	-	--	--	--	--	--	-	-	-	-
M179T590_neg_NEG	2.8003e+06	48259148.2446221	3904501.67311053	14561903.532106	14075537.9811576	74006374.3536854	7316987.19978263	3798230.22808928	40703716.1523713	12330208.835492	16243613.7076569	8306749.11504284	26267960.4922898	14783250.8730725	-0.829341	0.394462661138401	0.656307014005056	0.631288641885585	2-Methyl-1H-imidazole-5-sulfonyl chloride	590.382	178.973	0.4489	--	-	--	--	--	--	--	-	-	-	-
M334T320_neg_NEG	4151621.97753435	3672888.99945691	4125718.0357323	5742895.28631266	5991987.47473358	5166108.18415685	14314411.0642925	8442135.78103534	6520332.19506175	7319277.0633098	8394003.44380958	8324777.62342376	4808536.65965444	8885822.86182212	0.885907463731712	0.00664572016271876	0.114202646517763	0.63064085693238	5-(N-Ethyl-N-isopropyl)amiloride	320.46	334.095	0.2177	--	-	Organoheterocyclic compounds	Diazines	Pyrazines	-	HMDB0251726	-	-	-	-
M713T189_neg_NEG	20845604.5015061	19957444.0267025	23482673.2382833	17946307.1613244	22471966.9150107	19034320.4450798	10460106.5156968	15527165.7853368	26051321.6034507	18916366.3543459	11242130.7201103	9596256.8778194	20623052.7146511	1.52989e+07	-0.430831	0.0793327642325149	0.316986608329041	0.629992119101231	(1S)-1,5-Anhydro-1-(4-(.alpha.-L-arabinofuranosyloxy)-2,6-dihydroxy-3-(3-(4-hydroxyphenyl)propanoyl)phenyl)-6-deoxy-4-O-.beta.-D-glucopyranosyl-D-galactitol	189.124	713.224	0.0051	--	-	--	--	--	--	--	-	-	-	-
M270T99_2_neg_NEG	36794324.4731265	48871324.6247591	58355390.7497391	32648093.9713744	21280459.2623182	17282606.5588373	38005929.8644867	17790848.223213	21601588.2526447	29028017.9972895	20867818.4687848	36170965.6831769	35872033.2733591	27244194.7482659	-0.396911	0.265436636371034	0.550634689328057	0.627015666843969	N-Lauroylsarcosine	99.3458	270.207	0.9443	--	-	Organic acids and derivatives	Carboxylic acids and derivatives	Amino acids, peptides, and analogues	-	HMDB0255165	-	-	-	-
M253T202_neg_NEG	4402741.32499859	4489273.67214198	11019570.8459139	6605269.5843693	11500711.5367469	12087405.4129298	11997320.6508764	13127504.6134102	13075040.8822223	13005151.7346164	13703293.2823468	11616263.7650792	8350828.72951674	12754095.8214252	0.610969343610093	0.0149693351508624	0.157975046584806	0.624054738795947	4-(4-Bromophenyl)-1,3-dihydro-2H-imidazole-2-thione	202.412	252.942	0	--	-	--	--	--	--	--	-	-	-	-
M150T220_neg_NEG	14942482.5655045	22423007.1472505	20107691.6202067	55210481.0139554	35342578.3508507	19346234.5534468	18213534.2759771	29373211.0313317	12223925.0315079	17529181.7957849	21782794.6763192	19448311.407699	27895412.5418691	1.97618e+07	-0.497312	0.243802077760792	0.527081278802269	0.623798309048845	N-(Phosphonomethyl)glycine	220.245	149.994	0.8139	--	-	Organic acids and derivatives	Carboxylic acids and derivatives	Amino acids, peptides, and analogues	-	HMDB0252891	-	-	-	-
M341T245_2_neg_NEG	56543801.6993023	57274553.980743	51882707.1380663	40490320.0520631	74381737.4625989	82499156.4953392	79527503.0490766	94135288.7824067	90935225.5315032	36231278.7040833	48646928.4235294	76343157.8243169	60512046.1380188	70969897.052486	0.22998484519947	0.381778585531328	0.648246003649319	0.622209974236278	3-[2-Hydroxy-5-(trifluoromethyl)phenyl]-6-(trifluoromethyl)-1H-benzimidazol-2-one	244.782	341.041	0.3162	--	-	--	--	--	--	--	-	-	-	-
M343T225_neg_NEG	7372281.80863467	8330241.92683632	5888711.77310796	7772720.94505828	4778426.88029691	4206782.45243691	2503425.72963844	3441488.1058629	5036738.5340372	2152288.0806348	1299917.40878463	1893842.83371183	6391527.63106184	2721283.4487783	-1.23187	0.00191037757023632	0.0821118923254877	0.621394051523358	3R-[[(4-Fluorophenyl)sulfonyl]amino]-1,2,3,4-tetrahydro-9H-carbazole-9-propanoic acid	224.698	343.095	0.3105	--	-	--	--	--	--	--	-	-	-	-
M288T301_neg_NEG	16217402.3906483	23431526.3370952	23059437.0529211	28695918.8318227	26099356.1415554	29578480.5438353	13179349.1870373	10782463.9903362	12718669.2380433	34714087.1345272	24609177.8816813	9836095.06522925	24513686.8829797	17639973.7494758	-0.474739	0.158371744555829	0.435841081233353	0.620117503136324	Proguanil	301.136	288.077	0.6598	HMDB0015263	500-92-5	Organic nitrogen compounds	Organonitrogen compounds	Guanidines	500-92-5	HMDB0015263	-	-	-	-
M849T175_neg_NEG	37574387.5175668	64190846.0149347	24867029.735071	25216935.7665621	31033205.6331741	20058761.7479907	35687920.0542403	21963426.354975	21361102.5355177	22859301.8998993	26092334.0876632	24057645.9133315	33823527.7358832	25336955.1409378	-0.416784	0.247204756360667	0.530744885201482	0.618790338912482	Phosphatidylcholine 16	175.23	848.592	0	--	-	--	--	--	--	--	-	-	-	-
M370T301_neg_NEG	6622337.44090378	8849378.94664272	5536031.20553428	5616015.79861933	5689785.59693825	6214517.08625938	3050125.9363749	2531692.61517416	3086037.73518783	5051469.14512093	2010615.52798802	1619612.06201699	6421344.34581629	2891592.17031047	-1.15101	0.000570656095099615	0.0576213212171577	0.618076300196619	Berberine chloride	301.235	370.08	0.0081	--	-	--	--	--	--	--	-	-	-	-
M172T48_neg_NEG	32625313.5036159	38070509.596033	19016811.3279355	27980727.4519452	4218287.48273202	26414242.3480654	15866795.0623974	11716466.107387	8011618.04196411	32040761.1007206	7404510.51684137	24395435.5572964	24720981.9517212	16572597.7311011	-0.576936	0.224639114060441	0.508712340012315	0.618046634598831	8-Hydroxyquinoline-2-carbaldehyde	47.7788	172.04	0.995	--	-	--	--	--	--	--	-	-	-	-
M236T146_neg_NEG	406135995.951635	287296853.491056	418016621.066692	365417562.430773	448402574.259696	370763379.768451	335797281.878206	516145362.951039	464304239.432199	530017741.152987	360962707.87266	219093842.466347	382672164.494717	404386862.625573	0.0796271655181348	0.697618377344728	0.852404533042522	0.615921210620333	2-Hydroxy-N-(3-phenylpropyl)benzamide	146.314	236.105	0.9741	--	-	--	--	--	--	--	-	-	-	-
M286T321_neg_NEG	20768497.9794079	21098594.8782706	24468018.4394427	19608143.1072655	19383602.9350505	18689962.7116181	17023620.9794974	15741110.0905477	20842165.1091758	18400208.5107928	1.16727e+07	15580470.3393789	20669470.0085092	16543372.4267954	-0.321248	0.0213711289035436	0.179328605382108	0.607624149838036	5-[(2-Chloro-4-fluorophenoxy)methyl]-4-ethyl-4H-1,2,4-triazole-3-thiol	321.119	286.024	0.2347	--	-	--	--	--	--	--	-	-	-	-
M226T351_neg_NEG	1.07225e+07	1.64578e+07	8996237.61350416	16285334.5963284	4282813.00025045	4412182.60158862	7439680.18623448	5719468.88616012	5531003.65932243	6956454.25905383	1781984.52620514	3124230.63420044	10192807.4134186	5092137.02519607	-1.00121	0.0582785729385484	0.275830463522159	0.607051082319637	Flindersine	350.984	226.083	0.5858	--	-	--	--	--	--	--	-	-	-	-
M379T44_neg_NEG	2587514.32800284	3906004.82192597	24155454.7733738	22251977.6234074	27448116.550113	23119669.7404167	32331488.3073091	30770510.7330156	23360237.4433249	32388482.3348567	9277042.07820078	20801887.8810677	1.72448e+07	24821608.1296291	0.525436056883736	0.221523130311887	0.506917692081698	0.606389671831023	Limaprost	43.859	379.252	0.0229	--	-	Lipids and lipid-like molecules	Fatty Acyls	Fatty acids and conjugates	-	HMDB0254093	-	-	-	-
M321T95_neg_NEG	9553849.57184594	6634459.99549969	5866124.27960863	6399153.84230526	5355593.20956649	11456995.8073475	1181336.10527196	3250226.20074441	4974932.56455763	3769869.29700382	5159904.79051118	3255018.37510407	7544362.78436225	3598547.88886551	-1.06798	0.00636210131360533	0.111929175703127	0.605988386358548	Gelsemine	95.0537	321.154	0.0727	--	-	--	--	--	--	--	-	-	-	-
M349T334_neg_NEG	9772160.47238862	7782460.63321003	7597353.91258532	4571575.25194107	4989717.94214153	5109988.92193205	4128437.09464261	3366274.03320365	3408904.69577663	2863072.31187298	2168004.34650754	1643312.40423853	6637209.52236644	2929667.48104032	-1.17984	0.00242418425512978	0.0851287169592491	0.605508350510669	(1S,3R,4S,5R)-1,3,5-Trihydroxy-4-(((2E)-3-(4-hydroxy-3-methoxyphenyl)prop-2-enoyl)oxy)cyclohexanecarboxylic acid	334	349.094	0.7351	--	-	--	--	--	--	--	-	-	-	-
M88T378_neg_NEG	179009557.239001	152968993.765953	442372403.38974	111432352.645334	132587290.54625	112078043.811779	160062252.182711	313373163.423456	134402872.029804	121255411.792903	132988236.440035	93804167.2460005	188408106.899676	159314350.519152	-0.241985	0.643457514920492	0.819955208449365	0.605318811515526	Sarcosine	377.533	88.0403	1	HMDB0000271	107-97-1	Organic acids and derivatives	Carboxylic acids and derivatives	Amino acids, peptides, and analogues	107-97-1	HMDB0000271	C00213	ko01100//Metabolic pathways;ko00260//Glycine, serine and threonine metabolism;ko00330//Arginine and proline metabolism	Amino acid metabolism;Global and overview maps	Metabolism
M691T177_1_neg_NEG	7147539.10853697	7665113.28905773	4349192.60097928	5608104.88339958	9301869.86988308	5105842.60032763	7399022.46200913	7795049.76460456	9265045.33094162	12398898.1458803	16345576.4965206	12747663.5446615	6529610.39203071	10991875.9574363	0.751368811739573	0.0191684856723165	0.174404305309613	0.605014051855737	Phosphatidylethanolamine 16	177.166	690.508	0.0003	--	-	--	--	--	--	--	-	-	-	-
M655T30_neg_NEG	6350866.49208379	13654822.5293926	17281440.464604	9736125.68007108	8827692.29444576	7143418.18428471	6260869.3406317	3086649.01749506	8407935.13608095	8827692.29444576	1910195.88500451	6866472.13457048	10499060.9408137	5893302.30137141	-0.833112	0.0495406171913985	0.258124740183232	0.604579538871876	Oligomycin B	30.1611	655.422	0.7251	--	-	--	--	--	--	--	-	-	-	-
M203T211_neg_NEG	14764866.1846424	20604586.3694653	15735999.6915014	14783934.8016832	14792246.0100427	14599100.7464148	12187117.3504291	11645840.9676157	14399330.0872865	12140081.1055962	10506891.3465941	11911833.9964083	15880122.300625	12131849.1423216	-0.388423	0.00636382966987744	0.111929175703127	0.60388437074578	1,4-Dihydroxy-2-naphthoic acid	210.934	203.037	0.8345	--	-	Benzenoids	Naphthalenes	Naphthalenecarboxylic acids and derivatives	-	HMDB0244212	C03657	ko01100//Metabolic pathways;ko01110//Biosynthesis of secondary metabolites;ko01240//Biosynthesis of cofactors;ko00130//Ubiquinone and other terpenoid-quinone biosynthesis	Global and overview maps;Metabolism of cofactors and vitamins	Metabolism
M313T36_neg_NEG	35209845.0085534	26721955.286053	19204397.3887429	37239777.2114271	123716683.859029	81806359.8389717	13227273.446837	10509719.0397417	20345903.5445119	27775592.4635583	79042281.1081714	96459475.5253022	53983169.7654629	41226707.5213538	-0.38893	0.581527786230263	0.780664008746221	0.600575619989604	Triclocarban	35.6499	312.975	0.0005	--	-	Benzenoids	Benzene and substituted derivatives	Halobenzenes	-	HMDB0240702	-	-	-	-
M117T222_neg_NEG	196579139.173201	121323560.440482	130713528.917889	120105540.536323	230452258.837442	186304436.863085	209331096.215998	175147675.726979	176610211.095873	117078720.454011	233756090.767161	159763412.613449	164246410.794737	178614534.478912	0.120987637986854	0.580379866722578	0.779669219621815	0.595599740990602	3-hydroxyisovaleric acid	222.29	117.056	0.9635	HMDB0000754	625-08-1	Lipids and lipid-like molecules	Fatty Acyls	Fatty acids and conjugates	625-08-1	HMDB0000754	C20827	ko01100//Metabolic pathways;ko00280//Valine, leucine and isoleucine degradation	Amino acid metabolism;Global and overview maps	Metabolism
M207T33_neg_NEG	13029266.8990581	17329255.7191051	8771647.0778816	9658203.90175674	11971081.2080098	8333446.3853294	24568856.4691635	9844296.75713604	8172701.09424954	8970160.90389938	5972476.41341182	76216441.9164135	11515483.5318568	22290822.2590456	0.952874844648486	0.359019501563184	0.627959302284911	0.595594199170517	2-naphthalenesulfonic acid	32.5959	207.012	0.9257	--	-	Benzenoids	Naphthalenes	Naphthalene sulfonic acids and derivatives	-	HMDB0255446	-	-	-	-
M545T189_neg_NEG	6642646.69763739	10115723.3547267	35575934.4289333	21374792.2075138	18353436.8895053	13387838.2696267	11150420.3413939	8389468.42298807	10262896.3070563	15841883.5590563	12957376.0919531	8594069.75630479	17575061.9746572	11199352.4131254	-0.650114	0.174937262577315	0.45481914058514	0.594982484138147	2-[7-Acetyloxy-5-chloro-3-[(1E,3E)-3,5-dimethylhepta-1,3-dienyl]-7-methyl-6,8-dioxoisoquinolin-2-yl]-5-(diaminomethylideneamino)pentanoic acid	189.123	545.204	0.9136	--	-	--	--	--	--	--	-	-	-	-
M290T245_neg_NEG	15835944.2374778	15210076.9787374	11586291.5839362	7778674.49581151	10186013.3043913	9799970.12291537	8539718.73396236	8176356.7887668	7018645.42074658	8245116.15422251	7464784.75507613	6412707.20131766	11732828.4538783	7642888.17568201	-0.618361	0.0123422632146028	0.149066627800397	0.592275022451039	Ganciclovir	244.934	290.069	0	HMDB0015139	82410-32-0	Organoheterocyclic compounds	Imidazopyrimidines	Purines and purine derivatives	82410-32-0	HMDB0015139	-	-	-	-
M231T59_neg_NEG	20329932.326371	31826158.6859732	38873075.0115951	37403737.1534041	17431589.4869361	29928625.7061826	7482355.04285058	20137028.6984919	25853158.4584065	26518601.3910159	37301036.791855	14835556.3921562	29298853.0617437	22021289.4624627	-0.411945	0.218215940573789	0.503152515881514	0.59131952946346	5-Chloro-1H-benzimidazole-2-sulfonic acid	59.0624	230.964	0.1676	--	-	--	--	--	--	--	-	-	-	-
M204T98_neg_NEG	36330231.2732652	18479011.4893654	10523609.9427636	9210254.17371919	6488750.06023155	16889556.0165789	13191557.2962862	6611645.77005366	6614089.43048118	11876535.8358735	4102671.06167082	14995756.8359241	16320235.492654	9565376.03838158	-0.770768	0.18679235192066	0.469956883587752	0.587004481952408	5-Methoxy-3-indoleacetic acid	97.752	204.067	0.6376	HMDB0004096	3471-31-6	Organoheterocyclic compounds	Indoles and derivatives	Indolyl carboxylic acids and derivatives	3471-31-6	HMDB0004096	C05660	ko00380//Tryptophan metabolism	Amino acid metabolism	Metabolism
M177T138_neg_NEG	88835523.0955166	181422783.302939	270827228.451608	396569003.150791	65428177.6769782	82718205.0876774	65057171.0796313	563666959.245965	137635634.349328	42507786.7305847	69825557.8026985	351952468.958063	180966820.127585	205107596.361045	0.180655717873018	0.815640041652877	0.916625347164867	0.58345096004766	L-Gulono-1,4-lactone	138.207	177.04	0.7597	HMDB0003466	1128-23-0	Organoheterocyclic compounds	Lactones	Gamma butyrolactones	1128-23-0	HMDB0003466	C01040	ko01100//Metabolic pathways;ko01240//Biosynthesis of cofactors;ko00053//Ascorbate and aldarate metabolism	Carbohydrate metabolism;Global and overview maps	Metabolism
M429T70_neg_NEG	60326980.2459493	56693744.2137248	78667131.4654512	91512263.5043342	154418316.29099	107312384.727759	76110440.4589248	65959174.1781282	103545919.532058	85638750.546005	52209114.7742621	106926199.880556	91488470.0747014	81731599.894989	-0.162696	0.582193754481543	0.780833769965194	0.582224695398945	7.alpha.-Hydroxy-3-oxo-4-cholestenoic acid	69.611	429.301	0.9979	--	-	Lipids and lipid-like molecules	Steroids and steroid derivatives	Bile acids, alcohols and derivatives	115538-85-7	HMDB0012458	C17337	ko00120//Primary bile acid biosynthesis	Lipid metabolism	Metabolism
M209T316_neg_NEG	6656150.87570427	7791738.95058523	6236229.12516314	10065643.0916679	7765774.32659735	9659381.80264297	11839472.7407375	11532518.8051565	7618625.37911647	11136760.9852048	13683681.9424826	13362525.8782215	8029153.02872681	11528930.9551532	0.521939026891824	0.00927176980645603	0.128701934348824	0.580972572679348	4-Amino-5-(2-chlorophenyl)-4H-1,2,4-triazole-3-thiol	315.803	208.985	0.0747	--	-	--	--	--	--	--	-	-	-	-
M297T47_neg_NEG	228466788.847127	179449604.092758	228820885.465487	175765458.808073	240045893.423481	206583120.397078	198801116.272587	198689149.964521	197472809.780026	236433857.864089	357514263.347004	157212166.99675	209855291.839001	224353894.037496	0.096381381059328	0.64606483287034	0.821492183306852	0.579373515422387	8-(3-Octyl-2-oxiranyl)octanoic acid	46.7888	297.244	0.9824	HMDB0061650	154966-80-0	--	--	--	--	--	-	-	-	-
M387T261_neg_NEG	3485893.58165688	1705576.66541231	841787.544115381	3849337.17318902	2321219.2663512	3648625.7656833	4181063.68587833	5700877.84001102	6822374.98890908	4202947.86703457	6519105.11174691	11036323.325095	2642073.33273468	6410448.80311248	1.27875485494069	0.00813400236162919	0.124366962315336	0.578587777735744	(3E)-4-(1-Hydroxy-2,2,6-trimethyl-4-oxocyclohexyl)but-3-en-2-yl hexopyranoside	260.679	387.203	0.9618	HMDB0040614	142235-28-7	--	--	--	--	--	-	-	-	-
M557T45_neg_NEG	22476466.8576189	30332288.6368616	31118041.4133652	24064458.3366617	26247620.3413563	24140392.1776708	24555899.441754	34542354.9053168	32078589.1427948	33939545.5114128	49536961.9792293	19602607.2888148	26396544.6272557	32375993.0448871	0.294575354588721	0.207204981248587	0.490009196891839	0.57783025517983	FAHFA 36:4	45.0201	557.455	0.1184	--	-	--	--	--	--	--	-	-	-	-
M269T352_neg_NEG	29494169.2577313	15913089.4594136	15820336.9183408	21795678.3801798	34599744.6187491	25174737.8627667	29235570.9776288	16087655.9817232	11653485.465797	16416542.6838918	14013765.1713253	19770466.3541326	23799626.0828636	17862914.4390831	-0.413971	0.165526628901784	0.445020989186915	0.57576339679019	7-(4-Methoxyphenyl)-2,4-pteridinediol	351.892	269.066	0.6788	--	-	--	--	--	--	--	-	-	-	-
M277T612_neg_NEG	21994344.6602028	17312091.302678	7729701.11465184	23364554.2630556	18715999.6696835	8118768.56212083	31534543.6924424	24760205.7607455	8866916.96195533	30718684.719627	12923592.4168778	27026164.0421784	16205909.9287321	22638351.2656377	0.482248864275068	0.206979004813257	0.490009196891839	0.57514483269674	3-Hydroxy-2-iodo-4-methoxybenzaldehyde	612.466	276.932	0.4138	--	-	--	--	--	--	--	-	-	-	-
M221T309_neg_NEG	19919879.8121173	16273231.8504293	35611561.1449623	21754575.7439218	20253902.0910898	37115655.2061204	21763841.9747564	9696566.96808852	9119000.12421811	40244539.7675259	9899205.99430501	15679009.8663153	25154800.9747735	17733694.1158682	-0.504341	0.252762628952811	0.537500621584845	0.574571236460511	5-(2-Chlorophenyl)-2-furoic acid	308.532	220.996	0.2537	--	-	--	--	--	--	--	-	-	-	-
M228T266_neg_NEG	21073204.1238704	20938294.0232209	21025805.407172	15844271.8411566	26936747.6930926	26144576.4136622	24488424.4246029	15751244.0419743	18371768.408411	15895635.4804077	14580805.9501973	14753450.9400658	21993816.5836958	17306888.2076098	-0.345752	0.0650247624804782	0.288819006177801	0.572739619727665	3-(4-Sulfamoylphenyl)propanoic acid	266.245	228.028	0.0852	--	-	--	--	--	--	--	-	-	-	-
M328T332_neg_NEG	9728926.24711325	15754186.4026844	8453068.8469212	6921521.89819156	10493357.6627088	10548149.494833	6903803.04173664	7113541.17515649	5463618.46807438	8055599.92321024	5273696.11661186	6032039.55622585	10316535.0920754	6473716.38016924	-0.672292	0.0144210402853044	0.156330641543238	0.571740482351771	Dopamine 4-.beta.-D-glucuronide	332.368	328.107	0.0592	HMDB0010329	38632-24-5	--	--	--	--	--	-	-	-	-
M263T232_2_neg_NEG	1474948.15556937	908935.075524803	501788.661590839	1396332.99016933	3358022.62952232	1326061.1809856	1598506.8396539	5458243.27587933	1900401.0770137	1623815.5236157	19320411.3112225	9031235.2000749	1494348.11556038	6488768.87124334	2.11842850839542	0.111514244155614	0.36897551159674	0.569683024096312	N-[(4-Sulfamoylphenyl)methyl]acetamide	232.076	263.029	0.5475	--	-	--	--	--	--	--	-	-	-	-
M311T27_neg_NEG	258613716.023776	416647669.111501	356923612.210713	223432930.843612	465018617.239726	211363348.996814	416721829.304527	517556533.737017	243996883.75363	167357208.818865	193200647.491273	218465979.529886	321999982.404357	2.92883e+08	-0.136735	0.694913712523902	0.851026538662378	0.569074079455741	Triptophenolide	26.6284	311.169	0.9951	--	-	--	--	--	--	--	-	-	-	-
M303T41_neg_NEG	234238877.787569	699562791.495856	699481454.036276	526171970.724669	166402139.102202	613302630.414593	302598837.915719	596245348.439731	309081324.032904	797421932.792477	658308589.621082	388149339.829471	489859977.260194	508634228.771897	0.0542591273376304	0.88551412053406	0.945877431014802	0.56876686659612	Arachidonic acid (peroxide free)	41.4319	303.233	0.9982	HMDB0060102	-	--	--	--	--	--	C00219	ko01100//Metabolic pathways;ko00590//Arachidonic acid metabolism;ko01040//Biosynthesis of unsaturated fatty acids;ko04723//Retrograde endocannabinoid signaling;ko00591//Linoleic acid metabolism;ko04216//Ferroptosis;ko04726//Serotonergic synapse;ko04913//Ovarian steroidogenesis;ko04925//Aldosterone synthesis and secretion;ko04217//Necroptosis;ko04750//Inflammatory mediator regulation of TRP channe…	Cell growth and death;Circulatory system;Endocrine system;Global and overview maps;Immune system;Infectious disease: parasitic;Lipid metabolism;Nervous system;Sensory system;Structure-based classification	Cellular Processes;Drug Development;Human Diseases;Metabolism;Organismal Systems
M165T114_neg_NEG	69289733.2477851	58386704.4995614	21141859.481053	44124461.0281359	2.09994e+07	16133695.3728704	20384843.6205608	19303642.7533277	36761020.8853393	22368723.7574745	50705728.676633	26485399.1117008	38345970.4249076	29334893.1341727	-0.386457	0.405660575703177	0.665223659565068	0.567341903276439	DL-3-Phenyllactic acid	113.8	165.056	0.9512	HMDB0000779	828-01-3	Phenylpropanoids and polyketides	Phenylpropanoic acids	-	828-01-3	HMDB0000779	C01479	ko01110//Biosynthesis of secondary metabolites	Global and overview maps	Metabolism
M495T224_neg_NEG	5806459.81958108	4451788.59868185	3425119.55985714	9524006.79087737	3214195.43099235	3603216.05435214	774393.260544369	1514466.9673218	562518.304212071	467553.760381619	833209.465366158	4694437.27538978	5004131.04239032	1474429.8388693	-1.76296	0.0138627551456763	0.155454014898644	0.567277672545977	Prenyl glucoside	224.436	495.258	0.3663	HMDB0031876	117861-55-9	Lipids and lipid-like molecules	Fatty Acyls	Fatty acyl glycosides	117861-55-9	HMDB0031876	-	-	-	-
M249T76_neg_NEG	11720784.6106887	13809787.2054955	5235814.21320357	17546669.450606	12251797.744604	5427309.04776454	14428671.3146948	21208469.0766185	20926130.7022873	3793905.07090555	22278572.2009916	16844927.2410159	10998693.7120604	16580112.6010856	0.592121616126723	0.137273257964793	0.409067127919496	0.566887733059177	Gemfibrozil	75.8643	249.15	0.7481	HMDB0015371	25812-30-0	Benzenoids	Phenol ethers	-	25812-30-0	HMDB0015371	C07020	ko05207//Chemical carcinogenesis - receptor activation	Cancer: overview	Human Diseases
M432T46_neg_NEG	4843233.37334071	12824762.821435	11355989.3323315	6929347.38489621	4564399.65567551	8043087.56429232	5928900.70304761	14211331.7092026	8412571.68023616	8965137.62020955	38644211.9187005	9014562.21591522	8093470.02199521	14196119.3078853	0.810666317940896	0.267733166106563	0.552908477939378	0.5601562262292	Cytochalasin A	45.7685	432.249	0.2626	--	-	--	--	--	--	--	-	-	-	-
M500T221_neg_NEG	17106952.1318376	31421360.7034347	42377293.6568418	27699483.664051	19374167.9059025	27893606.0082389	13342399.7720287	23382610.2800257	24715622.7325824	24128519.1065713	19341811.0446595	25520545.4224446	27645477.3450511	21738584.7263854	-0.346785	0.185841965305956	0.468710125350444	0.558934104375086	Fexofenadine	221.329	500.278	0.4189	HMDB0005030	83799-24-0	Benzenoids	Benzene and substituted derivatives	Diphenylmethanes	83799-24-0	HMDB0005030	C06999	ko04976//Bile secretion	Digestive system	Organismal Systems
M329T302_neg_NEG	4954993.76929626	8131154.01900654	20829895.3453418	20504954.9371368	1.86894e+07	8032179.11719964	22514757.4873908	23382924.4692589	7941790.86880636	28097263.6370685	8345353.18028506	29246508.9120912	13523757.9335235	19921433.0924835	0.558825336335816	0.218283750002345	0.503152515881514	0.55593257495393	1,1-Dioxo-1,2-thiazolidine-3-carboxylic acid	301.957	329.017	0.1538	--	-	--	--	--	--	--	-	-	-	-
M339T41_2_neg_NEG	1233751.85409336	3268422.59133691	2373675.83658306	1527342.31641499	7223717.48363261	2478368.80758307	5972398.70783142	10040040.7411057	5952995.50882984	7901992.70391677	3551173.11951848	6153687.00635516	3017546.48160733	6595381.29792623	1.12808007412836	0.0176254096551483	0.169126244076861	0.55556153719984	Behenic acid	41.3492	339.327	0.1241	HMDB0000944	112-85-6	Lipids and lipid-like molecules	Fatty Acyls	Fatty acids and conjugates	-	HMDB0304269	C08281	ko01040//Biosynthesis of unsaturated fatty acids	Lipid metabolism	Metabolism
M299T366_neg_NEG	4552863.9287662	5138746.29819082	4998034.53162881	6093778.09339568	6422463.74912863	5098742.05489064	6394066.62280113	5998382.57733209	5311636.1201097	5867382.8858833	7187037.19165547	51341561.1397982	5384104.77600013	1.36833e+07	1.34564249997367	0.296915536006295	0.579194803396033	0.555289328808065	9,10-dihydro-4,5,7-trihydroxy-9,10-dioxo-2-anthroic acid	366.312	299.006	0	--	-	--	--	--	--	--	-	-	-	-
M148T222_neg_NEG	18028426.3671566	13568238.1366666	11258277.6136184	9477795.55298512	11569025.0418819	10199742.4722185	9818955.78644364	8411678.89964642	7497955.23346189	7407534.03761191	10079973.1320518	8460321.73480353	12350250.8640879	8612736.47066987	-0.519997	0.0199194424730024	0.177397773562873	0.554291923473103	(1,3-Benzoxazol-2-ylsulfanyl)acetic acid	221.5	148.043	0.9753	--	-	--	--	--	--	--	-	-	-	-
M346T360_neg_NEG	5685266.31142137	5381984.96095772	4924959.51488149	4625991.23332316	4433983.3477881	3735744.72744601	1883879.81705293	2336161.96185787	2460572.16764376	2659209.85072631	1496128.94828176	2682897.99903736	4797988.34930297	2253141.79076666	-1.09049	2.30347100122623e-05	0.0154598311568323	0.553953136656885	Leonurine	359.667	346.126	0	--	-	Benzenoids	Benzene and substituted derivatives	Benzoic acids and derivatives	-	HMDB0254014	-	-	-	-
M471T76_neg_NEG	103817.33935717	3050121.59416609	7722100.48396286	992860.658557129	30940713.5880311	2995326.74602602	1810916.46329217	708796.031746155	4881484.84926256	1669612.71447443	1055002.36760203	978210.434717231	7634156.73501673	1850670.4768491	-2.04442	0.258313260807936	0.544113429811951	0.55287171816961	2-[4-(Hexyloxy)phenyl]acetic acid	76.1224	471.278	0	--	-	--	--	--	--	--	-	-	-	-
M395T245_2_neg_NEG	8590638.24971397	9035506.29950735	9348696.03209382	6988552.65482861	11610751.4016052	14433243.0607108	13155717.3298552	16059880.2485707	17905410.4006751	6896920.87313093	13016782.9319196	19086532.1227399	10001231.2830766	14353540.6511486	0.521229031082932	0.0642472462159826	0.288059144162084	0.549735171809023	DL-4-Hydroxy-3-methoxymandelic acid	244.934	395.096	0.1755	HMDB0133489	-	Benzenoids	Phenols	Methoxyphenols	13244-77-4	HMDB0000291	C05584	ko01100//Metabolic pathways;ko00350//Tyrosine metabolism	Amino acid metabolism;Global and overview maps	Metabolism
M153T262_neg_NEG	20418327.2747353	21031536.0883083	16833826.2370817	16013800.4052975	15268549.4973244	16456646.4341865	14501319.1168166	15125950.2568948	14436741.6572642	14887704.8288186	11661352.7963946	14990087.758821	17670447.6561556	14267192.735835	-0.308637	0.0128572174262791	0.151280768247589	0.546306902903699	N2-Trifluoroacetyl-L-glutamine	261.572	153.031	0.9681	--	-	--	--	--	--	--	-	-	-	-
M365T245_2_neg_NEG	1628120.32037901	2689529.49065717	2362595.25791316	2626700.58291622	5015983.75588915	5374392.13242874	7058140.44884293	9347349.20707236	8330162.74371063	3520861.4906649	3803805.40654118	8226626.31358668	3282886.92336391	6714490.93506978	1.03231296643567	0.0161696283365681	0.16514108221096	0.545091243789349	(2E)-3-(4-(.beta.-D-Glucopyranosyloxy)-1-benzofuran-5-yl)prop-2-enoic acid	244.781	365.085	0.1487	--	-	--	--	--	--	--	-	-	-	-
M329T41_neg_NEG	21836036.4911167	18653451.8250241	22172879.2518871	18204715.2837565	14071462.2594784	14074415.7494962	12555264.8211818	12026809.250804	31321934.0080644	39309527.1267733	36989101.3115778	17395722.4762941	18168826.8101265	24933059.8324492	0.456594678489554	0.228125595091802	0.512869952219104	0.544333320389416	Benzeneoctanol, 3-hydroxy-4-[(1R,3S)-3-hydroxycyclohexyl]-.theta.,.theta.-dimethyl-, rel-	41.4818	329.249	0.9475	--	-	--	--	--	--	--	-	-	-	-
M297T321_neg_NEG	17657569.9202696	17782532.9895228	23723062.2500475	20644898.6634158	21475035.3032496	16125295.374142	20290053.0168214	15486421.0186481	19931670.8724385	14207700.0563473	11328683.0204938	12387678.4037799	19568065.7501079	15605367.7314215	-0.326459	0.0674337573779511	0.294267049927188	0.544005942643472	5'-Methylthioinosine	320.545	297.07	0.1446	--	-	--	--	--	--	--	C19787	ko01100//Metabolic pathways;ko00270//Cysteine and methionine metabolism	Amino acid metabolism;Global and overview maps	Metabolism
M423T46_neg_NEG	9662123.65647369	8683422.38888695	13932557.1415419	11695088.0662349	16203019.559903	15560286.9222548	19574855.4085779	17967421.0787038	12811146.3217594	14633101.5221039	19002601.0885171	13907872.6600581	12622749.6225492	1.63162e+07	0.370275913043345	0.0585344255274859	0.276241840305893	0.53989965328885	3'-Hydroxyrepaglinide	45.9807	423.26	0.1027	HMDB0060979	-	--	--	--	--	--	-	-	-	-
M469T184_neg_NEG	1968989.45879013	1688998.81990286	486089.373089628	2557209.34942702	488440.77026946	197149.660911698	2512899.07079881	4635848.07703061	7478602.06524533	2753804.75290174	4087807.79219172	4589355.25649997	1231146.2387318	4343052.83577803	1.81870736508149	0.00375431536730046	0.0934272146947486	0.539108102244002	11-Ketofusidic acid	184.495	469.332	0.9886	--	-	--	--	--	--	--	-	-	-	-
M378T177_neg_NEG	9469783.78732264	7709939.33579305	8235229.13422613	6702547.11281751	6321648.74383683	6641816.77548731	4302595.11837858	7019657.04862826	5856877.50824647	3009234.38256262	2665031.09223302	3874798.94392118	7513494.14824725	4454699.01566169	-0.754156	0.00469101106785895	0.100841986351836	0.538427737719449	1H-Benz[g]indole-3-carboxylic acid, 2-[(3-chlorophenyl)methyl]-5-hydroxy-, ethyl ester	176.588	378.085	0.6061	--	-	--	--	--	--	--	-	-	-	-
M203T189_3_neg_NEG	19634159.8113824	36440200.1226033	44256624.1392016	21292224.7291187	40091550.3048651	21498503.5473319	33278508.0591903	17858451.0426199	35618666.5588774	33597487.3778164	10001404.7224056	14264699.8460754	30535543.7757505	24103202.9344975	-0.341265	0.34102942057334	0.616149461080121	0.536680097601118	1,3-Dihydroxy-7,8,9,10-tetrahydro-6H-benzo[c]chromen-6-one	189.085	203.037	0.7002	--	-	--	--	--	--	--	-	-	-	-
M301T218_neg_NEG	3074406.28864496	4226932.58514573	2013859.33850725	6877269.31814314	6208351.1059182	2826479.07584792	9594013.2264322	11159790.5875338	14917317.3385813	4085684.37781882	4563932.11503092	5946462.33585481	4204549.6187012	8377866.66354197	0.994631652714361	0.0542944822675683	0.26882453943585	0.535520477619188	8S-Hydroxy-5Z,9E,11Z,14Z-eicosatetraenoic acid	218.01	301.217	0.9976	HMDB0004679	98462-03-4	Lipids and lipid-like molecules	Fatty Acyls	Eicosanoids	98462-03-4	HMDB0004679	C14776	ko01100//Metabolic pathways;ko00590//Arachidonic acid metabolism;ko03320//PPAR signaling pathway	Endocrine system;Global and overview maps;Lipid metabolism	Metabolism;Organismal Systems
M208T73_neg_NEG	15737410.8259525	19084104.4763917	16700185.1510831	19903780.9746232	5530946.13785899	18772727.9873287	9905311.75724329	20690402.755056	2191891.8021677	8152144.65156068	4758582.3038227	15598007.6659418	15954859.258873	10216056.822632	-0.643157	0.137840554233533	0.409364423019472	0.534264994704389	4-Morpholinopropanesulfonic acid	72.6483	208.065	0.9123	--	-	--	--	--	--	--	-	-	-	-
M73T405_2_neg_NEG	91961548.8183369	58416324.7137536	82523980.8800412	76759872.4552113	103671036.234668	80913479.1329669	95200743.5077562	58345398.6394398	70684710.3933445	65003808.4302834	84313076.1042422	76511804.786233	82374373.7058297	75009923.6435498	-0.135114	0.393488498342364	0.655909048709527	0.533106117788596	Propionic acid	405.33	73.0295	0.9954	HMDB0000237	1979-09-04	Organic acids and derivatives	Carboxylic acids and derivatives	Carboxylic acids	1979-09-04	HMDB0000237	C00163	ko01100//Metabolic pathways;ko01120//Microbial metabolism in diverse environments;ko04974//Protein digestion and absorption;ko00760//Nicotinate and nicotinamide metabolism;ko00640//Propanoate metabolism;ko04973//Carbohydrate digestion and absorption	Carbohydrate metabolism;Digestive system;Global and overview maps;Metabolism of cofactors and vitamins	Metabolism;Organismal Systems
M507T205_neg_NEG	10612029.8801653	4203727.18507601	3908864.06740143	13190090.8703668	3971694.61726958	15243144.7320437	814223.506988642	4115904.00433474	5084002.42742906	9901464.61233357	3399070.07190864	586892.941196458	8521591.8920538	3983592.92736519	-1.09705	0.101628985757897	0.353851010424136	0.532617771179508	Aceroside VII	205.071	507.224	0.0068	--	-	--	--	--	--	--	-	-	-	-
M241T228_neg_NEG	12924797.5170876	9924723.54403455	16579216.9972772	9603862.8050046	7160888.56195126	7210048.35085536	7062867.52537122	4859300.60130591	14073479.9105648	6441638.29631238	4076397.55482305	2408915.6702312	10567256.2960351	6487099.92643476	-0.703955	0.0969454045307927	0.34549287557618	0.530377404535461	Thiopental	228.131	241.098	0.9095	HMDB0014737	76-75-5	Organoheterocyclic compounds	Diazines	Pyrimidines and pyrimidine derivatives	76-75-5	HMDB0014737	C07521	ko07230//GABA-A receptor agonists/antagonists	Target-based classification: Ion channels	Drug Development
M853T165_neg_NEG	2839496.4563752	4571998.12410241	5045309.02404684	5631347.42810021	2762607.19444791	3540805.85324547	1088374.25244589	5252416.23924076	11211118.9097812	13154784.0546194	10759316.6637239	7785070.27731935	4065260.68005301	8208513.39952175	1.01377310039891	0.052755211177378	0.265172517359232	0.530057556904505	Phosphatidylcholine alkenyl 18:0-20:4	164.962	852.612	0	--	-	--	--	--	--	--	-	-	-	-
M914T159_neg_NEG	115244848.208005	66756193.7585895	59715856.203627	23798681.3171938	75044712.9526582	21740737.5218213	23324693.8452262	53669584.8856771	56756571.8872128	30294952.6826488	63548278.1064566	74513054.3030769	60383504.9936491	50351189.2850497	-0.262129	0.553679072309054	0.759547434871418	0.528962343182537	Phosphatidylinositol 20	158.625	913.603	0	--	-	--	--	--	--	--	-	-	-	-
M448T234_neg_NEG	27919334.012406	9845453.52882306	18103231.2137634	19711432.7988535	23985287.6551149	11774968.7298672	78235345.8265585	18085595.5828042	34231742.8628963	22625879.5560248	4570253.28034955	7948484.35937936	18556617.9898047	27616216.9113355	0.573581903233001	0.444186330440524	0.690561128675168	0.527810408135186	Glycochenodeoxycholate	233.602	448.307	0.999	HMDB0000637	640-79-9	Lipids and lipid-like molecules	Steroids and steroid derivatives	Bile acids, alcohols and derivatives	640-79-9	HMDB0000637	C05466	ko04976//Bile secretion;ko00120//Primary bile acid biosynthesis;ko00121//Secondary bile acid biosynthesis;ko04979//Cholesterol metabolism	Digestive system;Lipid metabolism	Metabolism;Organismal Systems
M879T178_neg_NEG	28871707.5865125	63893792.976802	26940701.5259467	35942765.9953533	24140276.2989171	20274246.5693081	23587481.1139935	25179017.5249893	17061700.9008764	35703700.4939987	26565611.1648536	28799209.1405653	33343915.1588066	26149453.3898795	-0.350643	0.324346888197172	0.602727979625554	0.527311906208767	PS 44:12	177.837	878.522	0.0052	--	-	--	--	--	--	--	-	-	-	-
M279T327_neg_NEG	4454043.65180956	4981108.20574378	5050037.45482743	8715286.24491609	5392166.11660612	6683786.94302657	8459308.67150014	8129508.84086976	6983754.81254604	10801325.8695892	9148332.91440907	9087756.7774117	5879404.76948826	8768331.31438765	0.576632207938784	0.00579385697300282	0.109931262407921	0.526165085061323	1-(4-Bromophenyl)-5-methyl-1H-pyrazole-4-carboxylic acid	326.773	278.981	0.2473	--	-	--	--	--	--	--	-	-	-	-
M201T282_1_neg_NEG	73716224.0243607	83717337.458844	84167479.5773026	88264095.8823119	9455441.82317351	91187176.1911634	78801001.7118021	7787640.61012604	92183863.9675602	8365451.6511599	83615020.8665682	92341869.4793693	71751292.4928593	60515808.0477643	-0.245693	0.604137765186924	0.796324848007979	0.519555787885474	6-(Trifluoromethoxy)-2H-indazole-3-carboxylic acid	282.316	201.026	0.4217	--	-	--	--	--	--	--	-	-	-	-
M245T592_neg_NEG	92064122.5263491	95442466.6910685	98851192.1956709	92733908.8469879	95518549.5867191	94697126.9234163	98575777.5205507	62174065.919214	100190629.658573	102145928.535173	99211453.8311169	65985893.3394163	94884561.1283686	88047291.4673406	-0.107895	0.393905417103707	0.656125105097695	0.519262293893278	(2-Bromo-4-methylphenoxy)acetic acid	591.733	244.961	0.839	--	-	--	--	--	--	--	-	-	-	-
M172T331_neg_NEG	8296386.67512616	19459735.1228364	17476854.8269064	15486137.4864449	17455504.2820296	11058452.8475378	11756725.6586169	21537504.546917	21457415.4514845	22596811.7543806	17713419.6498101	20847127.7055164	14872178.5401469	19318167.4611209	0.377342250311495	0.0954759656195452	0.343467672159774	0.517596875018035	{[(tert-Butoxycarbonyl)amino]oxy}acetic acid	330.702	172.061	0.2962	--	-	--	--	--	--	--	-	-	-	-
M351T87_neg_NEG	11137905.3422265	830058.507373835	1318190.0665196	172427.854536125	16819713.5118809	114419.822233092	2055573.80772541	115656.651693999	108236.209504033	261602.260793312	1053233.96828234	261557.356453282	5065452.51746168	642643.375742063	-2.9786	0.162799063005567	0.441274541913584	0.515864883240772	Thelephoric acid	87.175	351.018	0.2865	HMDB0030552	479-64-1	Organoheterocyclic compounds	Benzofurans	-	479-64-1	HMDB0030552	-	-	-	-
M158T229_neg_NEG	253614699.273569	239381768.583502	291772643.531931	286279037.228364	232508400.014191	264387425.766516	255922300.312695	278407628.21126	307956582.409506	320128279.498231	214150512.965034	94245402.8156327	261323995.733012	245135117.70206	-0.0922624	0.65661628044287	0.827651301740773	0.515706356675242	DL-Indole-3-lactic acid	228.787	158.061	0.9923	HMDB0000671	7417-65-4	--	--	--	--	--	-	-	-	-
M266T434_neg_NEG	18180844.9134749	24078231.5476318	16698542.5071329	2.33193e+07	10658603.3406324	16400567.7296817	13561011.9017805	17860224.0073946	13387767.3099155	13730248.7323195	11131701.7376671	14341289.6460512	18222675.2975123	14002040.5558547	-0.380098	0.085679194286946	0.32672162819574	0.514135290215492	6-({[6-tert-Butyl-3-(methoxycarbonyl)-4,5,6,7-tetrahydro-1-benzothien-2-yl]amino}carbonyl)-3-cyclohexene-1-carboxylic acid	433.956	266.126	0.5797	--	-	--	--	--	--	--	-	-	-	-
M292T33_neg_NEG	24802112.7920175	38077459.6633664	11530576.5671426	26624577.8476301	35445982.1921069	9509777.53407115	27479965.979251	27703470.7467478	46796436.3817575	37600465.0032438	37500779.8507903	12895749.4779954	24331747.7660558	31662811.2399643	0.379949399682204	0.305986331775965	0.585916684599578	0.513635680596185	Boc-D-2-amino-4-bromo-4-pentenoic acid	32.8338	292.013	0.0526	--	-	--	--	--	--	--	-	-	-	-
M862T221_neg_NEG	37256709.6101469	47643297.8040454	20533429.5015524	20616238.947232	20967152.4530556	10242187.4763829	17768543.661997	12758556.8560922	20269374.0722293	27597026.3042944	24324077.9920447	17074074.990741	26209835.9654025	19965275.6462331	-0.392615	0.320322979167541	0.599596901859067	0.513504864545136	Phosphatidylinositol 18	220.714	861.55	0.0687	--	-	--	--	--	--	--	-	-	-	-
M333T453_neg_NEG	16831764.6009856	14449033.0384744	16225900.6828209	13013287.9585712	12630550.5987035	11486623.7049311	10021100.0472795	9420475.36651717	9895081.98071551	13113321.811639	11421227.6126209	12854815.254854	14106193.4307478	11121003.6789377	-0.343042	0.0199243138465326	0.177397773562873	0.509376821661866	6,6'-Dihydroxy-5,5'-dimethoxybiphenyl-3,3'-dicarboxylic acid	452.703	333.059	0.877	--	-	--	--	--	--	--	C18347	ko01120//Microbial metabolism in diverse environments	Global and overview maps	Metabolism
M131T168_neg_NEG	62681279.3334011	2340936.78791301	5192499.23500865	21341230.054299	23514116.7262273	17110372.2791105	15748607.7724257	23635409.5306299	27459909.4220884	32032476.3318071	55463501.4528183	27772033.9560347	22030072.4026599	30351989.7443007	0.462316859868772	0.443053884177358	0.689573035925153	0.506545698594737	2-Ethyl-2-hydroxybutyric acid	167.713	131.071	0.8566	HMDB0001975	3639-21-2	Lipids and lipid-like molecules	Fatty Acyls	Fatty acids and conjugates	3639-21-2	HMDB0001975	-	-	-	-
M359T49_neg_NEG	395663.394001213	2952179.37835096	496424.962482415	151970.712512177	5194173.95762487	151964.729823861	878209.328061464	4368627.7285495	5976780.81571217	5312035.42371511	19087985.3600765	407555.603972426	1557062.85579925	6005199.04334786	1.94738488052613	0.156989953751797	0.434098386602514	0.505732109309986	7(S)-Maresin 1	48.5224	359.221	0.0523	--	-	--	--	--	--	--	-	-	-	-
M629T192_neg_NEG	8566518.67034379	8878346.44225632	17209229.0009982	10397789.3081548	13588189.9204497	8961203.52493257	6660926.70584118	4699953.65908467	17455790.8980986	6340247.30754921	5837164.80317517	3200083.43455171	11266879.4778559	7365694.46805009	-0.613195	0.15206792300979	0.428379847489875	0.505133700378321	1,7-Bis(4-hydroxyphenyl)heptan-3-yl 2-O-((2S,3R,4R)-3,4-dihydroxy-4-(hydroxymethyl)tetrahydrofuran-2-yl)-.beta.-D-glucopyranoside	191.785	629.226	0.1017	--	-	--	--	--	--	--	-	-	-	-
M225T453_neg_NEG	53454465.1910941	54598119.1060251	43190064.8839711	26261378.041503	39691899.4857151	50252122.5034447	31333975.1341061	47622788.5623777	48637386.8789517	37936821.8461559	26778470.7738463	37650724.5645284	44574674.8686255	38326694.626661	-0.217875	0.292444072518084	0.575269864563842	0.504895599425275	L-Carnosine	452.6	225.099	0.992	HMDB0000033	305-84-0	Organic acids and derivatives	Peptidomimetics	Hybrid peptides	305-84-0	HMDB0000033	C00386	ko01100//Metabolic pathways;ko00410//beta-Alanine metabolism;ko00340//Histidine metabolism	Amino acid metabolism;Global and overview maps;Metabolism of other amino acids	Metabolism
M443T334_neg_NEG	4043432.27197306	5114880.1754486	3788229.26314402	2445748.36826721	2608588.38634812	3301432.70586001	1926218.77980387	706698.044136817	2110974.85287392	1224010.50988927	783944.302931644	297928.524860635	3550385.1951735	1174962.50241603	-1.59536	0.000779521335756664	0.0624469670066315	0.503597515493699	Physanguloside A	334.376	443.122	0.2052	--	-	--	--	--	--	--	-	-	-	-
M382T316_neg_NEG	6877696.42919764	7582108.61100598	9042449.87069664	10871982.1842604	10706729.2682521	10674231.5091013	12627466.1058723	10582503.3839554	10569522.1763243	13770888.631181	12802128.9327345	12174931.0358852	9292532.97875234	12087906.7109921	0.379420623325179	0.0101124363268496	0.135901601697924	0.50117194440175	3-Hydroxy-N-(2-methoxydibenzo[b,d]furan-3-yl)-2-naphthamide	315.803	382.116	0.931	--	-	--	--	--	--	--	-	-	-	-
M466T223_neg_NEG	18355892.5887169	14232329.5784693	15862957.7531473	14790861.5093565	22568197.8378524	18148541.3244098	15483312.5948484	10960754.8508644	14107179.9988867	12876446.5381972	15826874.8239391	15468588.499316	17326463.431992	14120526.2176753	-0.295183	0.0551603516606637	0.270346831300911	0.500827417722906	Phosphatidylethanolamine lyso 17	222.993	466.295	0	--	-	--	--	--	--	--	-	-	-	-
M463T205_neg_NEG	23724712.3762503	17154937.5959911	6192049.20459167	7308469.82998857	18815655.2920499	18555066.0913148	19279210.9770889	21923210.742968	22111296.0285579	20535764.4707728	18833190.9045494	15721459.3033873	15291815.0650311	19734022.0712207	0.367925369731493	0.17119667457351	0.451430780244132	0.499327287449589	2-(perfluorooctyl)ethanol	204.953	462.989	0	--	-	Organohalogen compounds	Alkyl halides	Alkyl fluorides	-	HMDB0247193	-	-	-	-
M231T96_2_neg_NEG	38840604.3750651	51043056.5847425	62328806.2466023	104814029.206787	59118395.036635	71335395.2623721	27447714.2557799	71988881.3084509	74029809.0926534	60486452.5736094	60759633.2885965	43178219.0953254	64580047.7853673	56315118.2690692	-0.197566	0.49814768674291	0.724443951163481	0.498258848175963	1-[8-(.beta.-D-Glucopyranosyloxy)-1,6-dihydroxy-3-methyl-2-naphthalenyl]ethanone	95.9463	231.064	0.057	HMDB0030817	23566-96-3	--	--	--	--	--	-	-	-	-
M227T164_neg_NEG	49221805.0367092	54537210.5067545	33812088.8768727	34077187.2263599	36344846.0733528	23739728.7388447	15780521.443176	38212822.6594921	25066143.5512528	38011052.0947077	40362836.1478703	36247422.4205293	38622144.4098156	32280133.052838	-0.258782	0.321569829429365	0.600413377593079	0.497238165050637	Ethyl laurate	163.935	227.202	0.9875	HMDB0033788	106-33-2	Lipids and lipid-like molecules	Fatty Acyls	Fatty acid esters	106-33-2	HMDB0033788	C05437	ko01100//Metabolic pathways;ko01110//Biosynthesis of secondary metabolites;ko00100//Steroid biosynthesis	Global and overview maps;Lipid metabolism	Metabolism
M533T379_neg_NEG	24751761.3635227	8235012.29927189	77873991.6350725	15877843.2687424	31457014.9018392	80033448.9817536	68416954.9205532	28496386.8853991	24408744.0368372	13131396.0617519	28238822.3649279	8763943.73558616	39704845.408367	28576041.3341759	-0.474509	0.488058106687876	0.718578287321004	0.494242725340617	5-(2-Chloro-4-nitrophenyl)-2-furoic acid	378.51	532.983	0	--	-	--	--	--	--	--	-	-	-	-
M269T22_neg_NEG	92909497.2411636	181795019.89924	104642860.001047	116411007.256932	105149323.112509	83648438.6748244	85313264.301864	162816893.388473	93589142.9687538	105442031.830742	84142607.6143992	80316170.8738062	114092691.030953	101936685.163006	-0.162533	0.539479190385483	0.749834664304265	0.491472653275657	Emodin	21.7663	269.049	0.8968	HMDB0035214	518-82-1	Benzenoids	Anthracenes	Anthraquinones	518-82-1	HMDB0035214	-	-	-	-
M239T410_neg_NEG	12059329.2731522	8845616.96685564	8726886.9030192	8330437.07897829	5415668.60145936	5828341.8839786	6151600.24492452	4088384.32276763	6552652.3220405	5876424.06806095	3968269.35352946	5594991.22699339	8201046.78457388	5372053.58971941	-0.610334	0.0254828698505103	0.193370774296111	0.490442695881766	2',5'-Dihydroxychalcone	409.978	239.077	0.0798	HMDB0032129	19312-13-1	Phenylpropanoids and polyketides	Linear 1,3-diarylpropanoids	Chalcones and dihydrochalcones	19312-13-1	HMDB0032129	-	-	-	-
M157T99_neg_NEG	21765696.1928293	20774088.1439054	26818612.5947168	11250817.1269206	14724681.3688925	12203864.2438861	23527650.4757021	10338926.3906751	10206196.9927403	15360145.2149982	8962126.43348491	10474443.9266146	17922959.9451918	13144914.9057025	-0.447304	0.188189563259017	0.471117134193839	0.487492453476983	2-((2R)-2-Hydroxycyclohexyl)acetic acid	98.6206	157.087	0.6129	--	-	--	--	--	--	--	-	-	-	-
M398T405_neg_NEG	10679244.1390507	5450044.25610227	4774183.01848141	4045967.56492818	5547094.58666181	5012547.38585957	4347134.52607089	2688852.41061315	2792314.31352714	2481052.85358452	3114819.38508233	3327259.13121958	5918180.15851399	3125238.77001627	-0.921187	0.0204230603051769	0.178018789203059	0.483783862320815	Dye X-13046-68a	405.33	398.12	0.0006	--	-	--	--	--	--	--	-	-	-	-
M158T234_neg_NEG	78834085.6659485	68977197.3389283	82882391.1323233	50087478.0282257	54930056.6300937	46906604.8784829	55899334.1981661	52870891.4386724	66939912.7531484	62300363.9354735	58214058.4157364	48842752.7518378	63769635.6123337	57511218.9155058	-0.149026	0.377971517301579	0.644527289889878	0.483592360203206	N-Acetyl-DL-valine	234.086	158.082	0.9701	HMDB0011757	96-81-1	Organic acids and derivatives	Carboxylic acids and derivatives	Amino acids, peptides, and analogues	96-81-1	HMDB0011757	-	-	-	-
M779T165_neg_NEG	773434.56800065	2576980.18871218	3100231.32780704	3796623.48735689	1659445.19696035	1906761.84816684	1091808.33232341	3029902.12020586	8114036.76990087	9396567.15062644	6146882.81686614	5628972.23349667	2302246.10283399	5568028.23723656	1.27412446631425	0.0349400898240463	0.220206319026288	0.483088389276906	1-Stearoyl-2-myristoyl-sn-glycero-3-phosphocholine	164.826	778.576	0.4896	HMDB0008031	-	Lipids and lipid-like molecules	Glycerophospholipids	Glycerophosphocholines	-	HMDB0008031	-	-	-	-
M245T292_neg_NEG	10153277.3823584	12969078.2577438	13995390.5741444	8690805.76189049	10150536.2766146	7916105.93048239	7429573.57370535	5339412.6657166	9333844.98317873	8789631.97973811	8760259.98344741	7430599.19547335	10645865.6972057	7847220.39687659	-0.44004	0.0338944175700883	0.217220848602303	0.482769899224742	Propanoic acid, 3-[[[4-[4-[[[1-(2-chlorophenyl)ethoxy]carbonyl]amino]-3- methyl-5-isoxazolyl]phenyl]methyl]thio]-	292.493	245.039	0.1128	--	-	--	--	--	--	--	-	-	-	-
M186T321_neg_NEG	10608747.1666949	14133157.0312831	13659699.6641019	16134271.0231521	10692513.7033602	13899520.9729392	10490661.4699962	12682701.0460744	13401252.4307643	7809773.13021722	6905193.60142305	9180852.73897108	13187984.9269219	10078405.736241	-0.387957	0.0480145503545182	0.255355993663671	0.482013654889046	2-Amino-4-chloro-3-hydroxybenzoic acid	321.099	185.994	0.1591	--	-	Benzenoids	Benzene and substituted derivatives	Benzoic acids and derivatives	-	HMDB0244986	-	-	-	-
M419T596_neg_NEG	12570848.6445958	22016633.9298132	3657320.95345206	10925286.4554039	6202813.55779078	6234833.15279486	7687675.28084658	6410495.00574716	4945090.03371205	7419212.66356173	6857700.46135972	2150501.14185162	10267956.1156418	5911779.09784648	-0.796485	0.156025610658457	0.432986904382088	0.481477558880546	Swertiamarin	596.362	419.114	0.2566	--	-	Organic oxygen compounds	Organooxygen compounds	Carbohydrates and carbohydrate conjugates	-	HMDB0258644	-	-	-	-
M303T217_1_neg_NEG	8099529.77498456	10986011.0296676	3973502.83509233	11314999.0430091	8097768.91510313	8804372.08412477	4892545.02756791	4057878.75540109	7233651.84612233	3824419.46711263	8104768.74963645	5490463.8539576	8546030.61366358	5600621.28329967	-0.609668	0.0456364192703367	0.249177765281167	0.481205415433857	Aleuretic acid	216.963	303.218	0.9856	--	-	--	--	--	--	--	-	-	-	-
M222T288_neg_NEG	17658040.1184286	20208774.8735734	16404454.8156471	8181770.54865112	16143344.6263946	7875788.1634608	10919816.5186501	11960997.5025049	11174007.9583585	7912583.24498186	11739678.8583095	10093164.2748315	14412028.8576926	10633374.7262727	-0.438674	0.114959888347857	0.374340646274668	0.480684655214298	5-(4-Chloroanilino)-5-oxopentanoic acid	287.87	222.03	0.1852	--	-	--	--	--	--	--	-	-	-	-
M915T372_1_neg_NEG	21506380.3759256	32432994.0537138	28945123.6953781	33533032.5899444	27854185.1279817	28810815.7783952	27147541.5795225	26514421.9677387	24141826.6379539	22583047.2586333	25678656.4977086	25814515.2650815	28847088.6035565	25313334.8677731	-0.188528	0.0865498810612707	0.328575520326646	0.476960062565305	Selumetinib	371.546	914.987	0	--	-	Organoheterocyclic compounds	Benzimidazoles	-	-	HMDB0304858	-	-	-	-
M535T202_neg_NEG	72524.560585394	5411898.25107139	5240170.58892823	99936.6001472687	13956057.020649	73736.2365509864	217867.775176927	272550.526540315	450831.106928624	123117.081334213	1104919.92534632	1225615.9680325	4142387.20965538	565817.06389315	-2.87205	0.140470340898515	0.41259893313474	0.476486077776797	Senegenin	202.052	535.274	0.9871	--	-	Lipids and lipid-like molecules	Steroids and steroid derivatives	Hydroxysteroids	-	HMDB0258232	-	-	-	-
M401T33_neg_NEG	7647468.41451184	9952403.17584182	5906679.60180926	14897925.0789513	4458826.9609592	3804298.60663636	9475122.47325479	2637506.76055957	5655138.02837781	4771511.22416189	1796517.9748751	933685.527263307	7777933.63978496	4211580.33141541	-0.885025	0.123523713149488	0.389008647000875	0.472605717921207	Olmesartan medoxomil	33.3607	401.2	0.9109	HMDB0014420	144689-63-4	Benzenoids	Benzene and substituted derivatives	Biphenyls and derivatives	-	HMDB0255956	-	-	-	-
M609T214_neg_NEG	3345111.80145945	5630518.45061669	4526979.1178687	3431087.8749034	12479286.2113488	6436515.16911666	2762814.49392425	1409448.05641384	3651174.45431662	2355086.03820889	6245278.8164302	566011.117948957	5974916.43755228	2831635.49620713	-1.07728	0.0795559108263015	0.317051327233124	0.471074834322987	1,2-Dilauroyl-sn-glycero-3-phospho-sn-glycerol	214.289	609.365	0.2064	--	-	--	--	--	--	--	-	-	-	-
M349T20_neg_NEG	17257063.1447744	38591.8698281953	26848511.2988188	300850.534562753	33664.7258136722	13778476.1891736	1028580.84751769	1321625.15632369	971681.783600572	18948100.3111666	298191.955612291	655308.102175044	9709526.29382857	3870581.35939931	-1.32685	0.31559975054212	0.596747158779071	0.470932700869574	Bis(2-hydroxy-1-naphthyl)disulfide	20.2024	349.038	0.5422	--	-	--	--	--	--	--	-	-	-	-
M1083T175_neg_NEG	11555568.9401883	6882049.05312668	6720883.91362065	6331285.85639374	6302816.86427891	6416185.90149854	10422401.6677702	12375104.6073618	7897283.00498703	8060629.9461194	10482149.1733545	10649617.1896435	7368131.75485114	9981197.59820607	0.43791406879639	0.0381729453857784	0.230657266933277	0.4703703713116	Rugulosin	175.389	1083.21	0	--	-	--	--	--	--	--	-	-	-	-
M240T176_neg_NEG	29073549.1381458	25750286.8292633	41854305.6633617	28216272.2008621	27327347.8374586	22538423.9042337	17659911.796486	18942618.4899211	48459526.8823207	23442879.6176754	23847046.868199	11104407.5709306	29126697.5955542	23909398.5375888	-0.284764	0.398863366408411	0.658818453471625	0.469608627971121	N-(3-Methoxyphenyl)-7H-purin-6-amine	175.665	240.088	0.3296	--	-	--	--	--	--	--	-	-	-	-
M326T320_neg_NEG	13944119.6659292	9893039.51818565	11603287.512762	7544704.3085925	10468832.4883375	6523711.00137506	9370069.01872543	6478308.1189925	7531996.77238869	7034331.96133788	6750072.26216722	5764631.17342719	9996282.41586365	7154901.55117315	-0.48246	0.0410710393149112	0.240058083302382	0.469417680456759	(2s)-3-(4-hydroxyphenyl)-2-[[(z)-3-(4-hydroxyphenyl)prop-2-enoyl]amino]propanoic acid	320.437	326.109	0.046	--	-	--	--	--	--	--	-	-	-	-
M318T300_neg_NEG	11286072.0226472	6286499.16789625	8985753.52735177	7279376.23774533	4155665.70560608	7415361.40532182	3430739.28092618	4906723.33090043	4092910.26359733	5613232.42509506	6724671.61431314	3431757.32253502	7568121.34442808	4700005.70622786	-0.687273	0.0285966833746158	0.203744417719868	0.467564436778745	2-[(Phenylsulfonyl)amino]-5-propylbenzoic acid	299.937	318.087	0.8521	--	-	--	--	--	--	--	-	-	-	-
M286T377_neg_NEG	4424880.59246985	6184576.96020731	4102828.29647919	3599732.57993338	4180407.08054772	4050184.20652888	2688888.71421588	2311257.47589834	1945956.02296046	2803573.46223473	2035818.91339774	2752665.49697975	4423768.28602772	2423026.68094782	-0.868466	0.000533999176996557	0.0562831693947075	0.464388465061604	Cefaclor	376.87	286.06	0.0953	HMDB0014971	53994-73-3	Organic acids and derivatives	Carboxylic acids and derivatives	Amino acids, peptides, and analogues	53994-73-3	HMDB0014971	-	-	-	-
M145T204_neg_NEG	32144734.7587031	20341257.694681	17834115.7552158	29130134.2433561	30203045.3188585	13708163.0828809	38000520.1057101	24871345.8434033	25574107.3918001	26089288.0887125	23795439.955334	35372480.7390066	23893575.1422826	28950530.3539944	0.276967040464504	0.232237178536668	0.516457881593104	0.462101811339963	5-Chloro-2-furoic acid	204.344	144.97	0.0003	--	-	--	--	--	--	--	-	-	-	-
M762T215_neg_NEG	1425368.79405551	12809167.1926275	227491.452762012	5842167.51437599	2650002.46962999	935062.38398532	1559724.65757093	3749893.92725645	5784784.95388025	10301179.5355338	16721105.4635954	11024865.2090628	3981543.30123939	8190258.95781661	1.04058131968121	0.189264786750407	0.471506589732427	0.462000054712427	Sm d34:1	215.321	761.581	0.9754	--	-	--	--	--	--	--	-	-	-	-
M170T190_neg_NEG	6284798.09941245	14333676.5083919	7234968.33863438	6005090.00208611	5944412.14287797	7004014.1012006	4461551.00619934	5587560.18139868	4904472.82211622	4834953.46994971	3758711.02519035	5440894.77034348	7801159.8654339	4831357.21253296	-0.69126	0.0527463418345031	0.265172517359232	0.460370821132861	1-(Carboxymethyl)-3-nitro-1H-pyrazole-5-carboxylic acid	189.609	170.022	0.0532	--	-	--	--	--	--	--	-	-	-	-
M921T147_neg_NEG	2440859.21048023	1585930.80099506	643738.721630865	1199568.79221844	3463215.39220812	1236276.90663212	3179013.39105711	2366760.69940074	3360099.79065596	4020701.62950377	9419631.41789937	4470889.3731172	1761598.30402747	4469516.05027236	1.34323364283693	0.035445226289553	0.221994151861359	0.458685504921638	Phosphatidylcholine 20:0-22:6	147.229	920.64	0	--	-	--	--	--	--	--	-	-	-	-
M365T295_neg_NEG	9333537.08453056	14747170.7092272	11826749.6654188	5690357.65664402	6614860.03468048	4791321.48315216	7523801.70114369	4988568.92855803	5832646.88251455	7152899.15005939	3766230.89945054	4472835.34758111	8833999.4389422	5622830.48488455	-0.65177	0.087889985819769	0.331044246427113	0.457484526432238	Rubinaphthin A	295.261	365.089	0.9222	--	-	--	--	--	--	--	-	-	-	-
M247T358_neg_NEG	5504445.45929697	7083433.91295624	10868505.1574418	3872640.69886031	4866916.6621557	4361432.10907903	3241129.5795696	3875310.84399132	3385188.91867291	3423725.03489812	2513897.84122303	4132846.07444801	6092895.66663168	3428683.0488005	-0.829473	0.0335679504980853	0.216591310883278	0.455545167317758	2,5-Dihydro-4-hydroxy-5-oxo-3-phenyl-2-furanpropanoic acid	358.305	247.063	0.6109	--	-	--	--	--	--	--	-	-	-	-
M553T209_neg_NEG	1542841.51398138	3773288.97818856	4815132.02582039	192001.329250005	17045899.6471521	1168088.30188562	1401397.07766212	306054.188070236	2063814.5183221	1516731.49869035	1377703.56956333	719754.968343694	4756208.63271301	1230909.30344197	-1.95009	0.199969047087881	0.484106161988208	0.451280587347804	Pantethine	209.302	553.284	0	HMDB0003828	16816-67-4	Organic acids and derivatives	Carboxylic acids and derivatives	Amino acids, peptides, and analogues	16816-67-4	HMDB0003828	-	-	-	-
M411T194_neg_NEG	1434057.15632652	1533696.43677071	1347087.21062135	1192863.80122033	507745.952358483	843715.370536777	2605834.98126265	2941729.16801759	2330796.56182655	2134100.67754938	6049180.25333197	3135590.25965356	1143194.32130569	3199538.65027362	1.4847932390595	0.00719026331015143	0.118686090375946	0.449183916560097	Pentanoic acid, 5-[(3aR,4R,5R,6aS)-3,3-difluorohexahydro-5-hydroxy-4-[(1E,3R,4S)-3-hydroxy-4-methyl-1-nonen-6-ynyl]-2H-cyclopenta[b]furan-2-ylidene]-, (5Z)-	193.989	411.203	0.1647	--	-	--	--	--	--	--	-	-	-	-
M405T305_neg_NEG	7921368.52170548	8065082.30288222	11897727.495461	4003967.36416121	5125607.59684685	10284152.3788254	10433921.207605	5192848.22420931	7.8264e+06	14151243.2922373	13306648.2757432	17309281.7260094	7882984.27664703	11370056.7829244	0.528425657115061	0.141209865990896	0.414059469794295	0.447740086002166	Astringin	305.449	405.003	0	--	-	Phenylpropanoids and polyketides	Stilbenes	Stilbene glycosides	-	HMDB0303169	-	-	-	-
M523T218_neg_NEG	6197488.82819036	4808380.13892891	2765761.18695343	2710648.64900733	4816302.31435084	4671428.34523432	5031399.56379404	6437388.7649715	5457770.21150754	7291134.9469507	7771480.80381026	7032750.40604231	4328334.9104442	6503654.11617939	0.58743839875049	0.011533035890056	0.143552085443192	0.446818935884881	(3e,7e,11e,15e)-5,9,13,17,18-pentahydroxy-4,6,8,10-tetramethyl-2-[(e)-2-methylbut-2-enyl]nonadeca-3,7,11,15-tetraenedioic acid	217.546	523.304	0	--	-	--	--	--	--	--	-	-	-	-
M211T518_neg_NEG	4186333.71496082	4389645.21341463	5438716.66158827	5260235.16074689	5254356.80963669	2150594.99012036	5498821.64762612	12094317.2538386	6062228.02827773	2034718.17120444	14207459.1544249	5309185.11811483	4446647.09174461	7534454.8955811	0.760785229471342	0.145019351116345	0.419507152458718	0.446009209526667	5-(3,5-Dichlorophenyl)-2-furoic acid	517.828	210.972	0.2402	--	-	--	--	--	--	--	-	-	-	-
M359T210_neg_NEG	10855516.3927949	12013357.2029994	7285909.05065906	7826497.57308226	9796832.50571026	8959287.6905248	8103636.12637791	8517693.6117903	4427268.88562945	7494796.61874582	4100802.78838286	8173402.7830266	9456233.40262845	6802933.46899216	-0.475109	0.0362633539410799	0.224696532152352	0.445310867008195	Dorzolamide	210.336	358.992	0.0001	HMDB0015007	120279-96-1	Organoheterocyclic compounds	Thiophenes	2,3,5-trisubstituted thiophenes	120279-96-1	HMDB0015007	-	-	-	-
M257T82_neg_NEG	60100366.0866483	38757715.0893909	36400444.1722426	38483708.1441276	33930223.0434435	34720340.5785428	53145929.1415102	30840701.5268921	30767545.2398188	40432622.9733548	24866480.5915406	28892842.5007007	40398799.5190659	34824353.6623029	-0.214216	0.361243866392733	0.629429839590668	0.444892087127003	Lactupicrin	81.7372	257.078	0.4053	HMDB0035828	65725-11-3	Benzenoids	Phenols	1-hydroxy-2-unsubstituted benzenoids	65725-11-3	HMDB0035828	-	-	-	-
M399T29_neg_NEG	13682653.2003498	193744615.560028	39697934.3667459	22010846.8003277	49588819.6670326	72885286.2534318	16971660.4535407	91600407.2392195	226645114.181782	93059613.4260738	39295861.3466787	22142154.9332445	65268359.307986	81619135.2634232	0.322523651823677	0.70480944579946	0.855600409958609	0.442477835111875	Irbesartan	29.3073	399.221	0.9931	HMDB0015163	138402-11-6	Benzenoids	Benzene and substituted derivatives	Biphenyls and derivatives	138402-11-6	HMDB0015163	-	-	-	-
M296T321_neg_NEG	6596563.97965486	5756396.12311087	5685045.12914052	4850071.47354135	4088463.46723767	5089489.60014891	4319754.67914382	3693181.86258283	3661976.0570709	3860136.33073242	1889321.55687679	2725847.95506612	5344338.29547236	3358369.74024548	-0.67025	0.00284137461026853	0.0889841920563205	0.441619183255851	1-Benzyloxycarbonyl-2-indolinecarboxylic acid	321.238	296.086	0.154	--	-	--	--	--	--	--	-	-	-	-
M713T433_neg_NEG	7740615.78580436	8169587.41943958	3067688.88551366	8111300.04389155	6324407.90741947	8421792.16783226	8350576.47253011	9896191.83342491	7895884.99380398	8690025.21660217	9771942.22509925	11809222.8275868	6972565.36831681	9402307.26150787	0.431325272981805	0.0383050571467453	0.231047091754545	0.43871345735434	Perfluorotetradecanoic acid	433.153	712.934	0.0458	--	-	Lipids and lipid-like molecules	Fatty Acyls	Fatty acids and conjugates	-	HMDB0256334	-	-	-	-
M531T19_neg_NEG	11156877.3605958	3292314.41361971	6478773.93592474	15809754.2606165	6304134.06327319	3288770.04591891	6881896.86279623	2627733.83848334	3449033.70792204	7832050.70694798	4340949.36452627	1619669.02848947	7721770.67999147	4458555.58486089	-0.792355	0.174812780885984	0.45472609213721	0.431181231856568	3-Deazaadenosine	19.4975	531.186	0.2494	--	-	Nucleosides, nucleotides, and analogues	Imidazole[4,5-c]pyridine ribonucleosides and ribonucleotides	-	-	HMDB0245849	-	-	-	-
M329T51_neg_NEG	6617898.16376855	6664294.80022688	19935243.9153236	218249.356318802	10728561.4921404	4343002.28998053	8801102.62395127	3005884.68174589	18355892.2103225	6918477.0968688	25356452.4124424	15071193.0567933	8084541.66962646	12918167.0136874	0.676163485884143	0.292459703917623	0.575269864563842	0.430914774709636	Auranthine	51.0164	329.106	0.9158	--	-	--	--	--	--	--	-	-	-	-
M311T214_neg_NEG	14409029.918643	19941802.9848798	15282524.9862229	7509547.03378534	13897512.3714511	8353864.13462322	9671739.30665411	9356937.65981882	7978385.56985192	10255126.3079846	12308550.6590041	10602112.5207791	13232380.2382676	10028808.6706821	-0.399922	0.137254855874551	0.409067127919496	0.427358427949324	3-Hydroxy-5-methoxy-2,2-dimethyl-7-(2-phenylethyl)-3,4-dihydrochromene-8-carboxylic acid	214.123	311.169	0.9649	--	-	--	--	--	--	--	-	-	-	-
M187T363_neg_NEG	2925131.46830277	3260565.25075773	11867508.0084264	5.1455e+06	6206587.01022838	5394133.19146988	13648353.4693384	4525774.48367496	7850179.03881514	12216668.3443831	7515052.74567101	7888416.68930823	5799904.26914819	8940740.79519847	0.62436528459017	0.130423689903926	0.40036969360857	0.425997327855933	Azelaic acid	362.921	187.098	0.9976	HMDB0000784	123-99-9	Lipids and lipid-like molecules	Fatty Acyls	Fatty acids and conjugates	123-99-9	HMDB0000784	-	-	-	-
M586T214_neg_NEG	3328946.03457078	5181352.46951035	12261937.2926555	10832086.806382	19199040.4809036	17053288.4621288	19092986.8996565	15014068.7042881	15605336.1118572	11829649.2830643	12955853.4583504	15233782.511225	11309441.9243585	14955279.4947402	0.403127132939972	0.216388354465959	0.500922462746804	0.418772399919265	1-Arachidoyl-2-hydroxy-sn-glycero-3-phosphocholine	214.29	586.366	0.9225	HMDB0010390	108341-80-6	--	--	--	--	--	C04230	ko00564//Glycerophospholipid metabolism;ko05231//Choline metabolism in cancer;ko04148//Efferocytosis	Cancer: overview;Lipid metabolism;Transport and catabolism	Cellular Processes;Human Diseases;Metabolism
M887T116_neg_NEG	14478720.9662831	17194094.5180089	17111301.0424283	20323912.6356968	19718827.9226009	20979034.2012841	8140576.68643923	11644113.5204207	21661077.6879582	19659263.7946213	18143869.6333444	12019622.0138476	18300981.8810503	15211420.5561052	-0.266766	0.227746509606223	0.512552239844005	0.416743481803499	PC 40:9	116.379	886.577	0.042	--	-	--	--	--	--	--	-	-	-	-
M266T414_neg_NEG	4229071.41686169	3930067.9223369	4402861.68674238	2174471.37245166	4604850.97060596	2669453.09946202	2768797.0650988	1641398.86043253	1689530.74761862	1943867.21570479	987783.030194064	2492130.86432893	3668462.74474344	1920584.63056296	-0.93363	0.00485835394536548	0.101049820194275	0.416131776744845	3-Hydroxy-3-(2-oxo-2-phenylethyl)-1,3-dihydro-2H-indol-2-one	413.926	266.088	0.6032	--	-	--	--	--	--	--	-	-	-	-
M515T94_neg_NEG	1998733.83100345	2389391.47454336	4675228.66045084	2394878.90637005	10708163.6230446	4394940.71297782	515841.547189561	764836.621680156	2039292.59194334	3412009.8268907	2736276.81226531	2266879.87097189	4426889.53473169	1955856.21182349	-1.17849	0.111217354022428	0.368829627739814	0.411840573174671	Fusidic acid	93.8282	515.335	0.1713	HMDB0015570	6990-06-03	Lipids and lipid-like molecules	Steroids and steroid derivatives	Steroid esters	6990-06-03	HMDB0015570	-	-	-	-
M893T164_neg_NEG	2004741.83986393	2744258.19708563	1282953.08514654	3010561.15094513	2049863.11063583	2392170.2807561	2332430.74339757	3210118.09080803	3505068.22007063	5245860.52785678	6649349.41033909	4327116.60398191	2247424.61073886	4211657.26607567	0.906115316568484	0.0163352648681275	0.165515618535355	0.411722069627041	Pc(18:1e,20-hdohe)	164.331	892.609	0.6522	--	-	--	--	--	--	--	-	-	-	-
M152T215_neg_NEG	26282452.3822337	26405693.3385833	22489791.3657283	27103938.3775813	25101670.6551276	26995921.835733	32258414.3350575	22856533.4926868	15588905.2606257	30341201.2302786	29427445.6044231	52675249.9440863	25729911.3258312	30524624.9778597	0.246527085476629	0.372690955142963	0.63916592307007	0.410358974120034	L-Cysteinesulfinic acid	214.943	152.002	0.9921	HMDB0060179	-	Organic acids and derivatives	Carboxylic acids and derivatives	Amino acids, peptides, and analogues	1115-65-7	HMDB0000996	C00606	ko01100//Metabolic pathways;ko00270//Cysteine and methionine metabolism;ko00430//Taurine and hypotaurine metabolism	Amino acid metabolism;Global and overview maps;Metabolism of other amino acids	Metabolism
M791T172_neg_NEG	2848115.2302021	2854236.73730613	2094524.08567453	2268229.75544951	4717526.07937402	5246840.60446559	3268105.87420886	4.21618e+06	4700595.12470659	5469660.35625114	7749147.8262336	7976057.05296067	3338245.41541198	5563290.38739314	0.736848391810491	0.0414052261725186	0.240722556703828	0.407301365679838	PC 32:1	171.749	790.56	0.4993	--	-	--	--	--	--	--	-	-	-	-
M737T165_neg_NEG	1328773.57820296	4397594.75401744	5134148.68158511	2695960.94647537	2205764.13981691	1082196.38088142	1776015.65162367	1747253.35742857	8766546.7123442	7613827.29325335	9111070.85882067	4795158.31168456	2807406.41349653	5634978.69752584	1.00517222608273	0.0938717468080773	0.340488465429793	0.407120103091804	Pc 28:0	164.632	736.529	0.0439	HMDB0000564	63-89-8	--	--	--	--	--	C00157	ko01100//Metabolic pathways;ko01110//Biosynthesis of secondary metabolites;ko00564//Glycerophospholipid metabolism;ko05231//Choline metabolism in cancer;ko00590//Arachidonic acid metabolism;ko04723//Retrograde endocannabinoid signaling;ko00591//Linoleic acid metabolism;ko00592//alpha-Linolenic acid metabolism	Cancer: overview;Global and overview maps;Lipid metabolism;Nervous system	Human Diseases;Metabolism;Organismal Systems
M296T207_neg_NEG	847726.447425989	913554.082501736	1328394.44836082	1428395.99938383	2860491.07326699	3081316.30588769	4323910.07872978	5049921.37839394	4980819.99862606	1704171.76352828	1859137.57098121	4589956.03116451	1743313.05947118	3751319.4702373	1.10556646314392	0.0229637817403019	0.184639398486687	0.406202609692963	S-methyl-5'-thioadenosine	206.906	296.078	0.4215	HMDB0001173	2457-80-9	Nucleosides, nucleotides, and analogues	5'-deoxyribonucleosides	5'-deoxy-5'-thionucleosides	2457-80-9	HMDB0001173	C00170	ko01100//Metabolic pathways;ko01060//Biosynthesis of plant secondary metabolites;ko00270//Cysteine and methionine metabolism	Amino acid metabolism;Chemical structure transformation maps;Global and overview maps	Metabolism
M150T175_neg_NEG	21065026.2113156	22715067.5834861	35746743.3797389	22642667.1959396	24074512.6511321	17482154.3690554	17439429.7926693	14181009.0178761	39136649.4861291	19308634.7655727	19852252.0631479	9792579.3498297	23954361.8984446	19951759.0792041	-0.263772	0.427890304243449	0.682255820200953	0.403976505501589	Ginkgotoxin	175.269	150.056	0.9809	HMDB0029455	1464-33-1	Organoheterocyclic compounds	Pyridines and derivatives	Pyridoxines	1464-33-1	HMDB0029455	-	-	-	-
M831T99_neg_NEG	10340549.5572612	16610403.0186592	5510186.34878153	5831439.57658084	1748862.07189316	1068229.65428184	2569853.29850305	7500907.27838929	2760143.25658019	3066211.04943111	2474192.77768426	1933808.60310258	6851611.70457629	3384186.04394841	-1.01763	0.199138123296089	0.483197405617169	0.403807408790278	PC 35:2	98.844	830.591	0.9097	--	-	--	--	--	--	--	-	-	-	-
M260T215_neg_NEG	3098633.84145466	868499.314375125	774180.849302749	192467.169701724	2635703.74029759	229448.954515356	664617.259418487	1085365.44965273	855854.374793434	2962323.52270917	10377027.3665915	9668908.14380311	1299822.31160787	4269016.01949474	1.71558915896934	0.153388839172363	0.429622823510902	0.40288844666786	(2-{2-[(3-Methoxyphenyl)amino]-2-oxoethoxy}phenyl)phosphonic acid	214.964	260.054	0.0503	--	-	--	--	--	--	--	-	-	-	-
M375T324_2_neg_NEG	3565022.30289413	3980195.02288362	6734560.15578055	23083546.9635768	76749298.4675664	6205611.63914216	16496939.9223471	3125571.24406044	1004570.98023133	22195207.1378685	31331950.0709856	8332749.96849013	20053039.0919739	13747831.5539972	-0.544617	0.629484063547811	0.81179983242761	0.402129746420437	Marticin	324.409	375.069	0.0317	--	-	--	--	--	--	--	-	-	-	-
M295T47_neg_NEG	84025483.6414263	67095856.3978652	60559061.8622643	69234265.7080984	57329158.4953298	50438998.3474528	47143054.8156771	47699152.5033993	76363858.2743469	63456417.1973742	130730577.647756	69203181.2066655	64780470.7420728	72432706.9408698	0.161082340579987	0.58208350598174	0.780832583769853	0.400829361212467	12(13)-Epoxy-9Z-octadecenoic acid	47.1266	295.228	0.9933	HMDB0004702	-	--	--	--	--	--	C14826	ko01100//Metabolic pathways;ko00591//Linoleic acid metabolism	Global and overview maps;Lipid metabolism	Metabolism
M167T401_neg_NEG	9635110.08571866	14493267.0740644	34359699.3841084	15245832.5327671	17803060.7718015	15150046.2242487	8240311.53195098	20877508.0100398	18727103.1236532	14327565.3328186	8151391.39336481	11659129.2678737	17781169.3454515	13663834.7766168	-0.379988	0.340316671538136	0.615668163364863	0.400717529496804	2,4-Dihydroxybenzohydrazide	401.346	167.044	0.966	--	-	--	--	--	--	--	-	-	-	-
M193T103_neg_NEG	48187394.4669067	21129789.9523275	24990344.4833462	14773274.4561667	31870907.9246247	15433388.1706855	13322637.7856244	32047288.7496456	16364089.1197348	46313033.3760686	46027651.7500643	35008807.5310469	26064183.2423429	31513918.0520308	0.273920480646509	0.49679810311571	0.723731517036061	0.399542828901544	Zingerone	103.292	193.087	0.9652	HMDB0032590	122-48-5	Benzenoids	Phenols	Methoxyphenols	122-48-5	HMDB0032590	-	-	-	-
M675T176_neg_NEG	2356201.19816806	973191.850186347	2615939.05572088	2193144.8326416	2962012.10840645	1203982.77379277	3258110.92438902	2019217.35806026	4671390.02053184	4416264.55322618	5287155.34172704	3845286.3812688	2050745.30315268	3916237.42986719	0.933319909674087	0.00870572216536859	0.125730246596746	0.398400343087365	(2-aminoethoxy)[3-[hexadec-1-en-1-yloxy]-2-(hexadecanoyloxy)propoxy]phosphinic acid	176.366	674.513	0.8037	HMDB0011158	-	--	--	--	--	--	C04756	ko01100//Metabolic pathways;ko00565//Ether lipid metabolism	Global and overview maps;Lipid metabolism	Metabolism
M499T419_neg_NEG	14243315.7337356	5928219.90965013	6773304.48548899	10301999.0827932	5558018.94456784	5951394.87927362	4687107.17745636	3653119.26720137	4635632.73975297	8802688.01552123	5972498.41640355	5457564.89326556	8126042.1725849	5534768.41826684	-0.55403	0.134765132105618	0.405615227565352	0.397887454778003	Mls000863654-01!	419.421	499.223	0.742	--	-	--	--	--	--	--	-	-	-	-
M186T372_neg_NEG	17521203.3705354	19052487.3852045	22397075.7857031	19321931.4491497	15490971.1577469	14847294.3459834	18016370.808781	16220906.9944555	16652221.7712188	17482201.9186216	7921783.99185366	15615935.1085595	18105160.5823872	15318236.7655817	-0.241151	0.172510673407328	0.452107791751676	0.397358036609281	4-(1H-Indol-3-yl)-2-butanone	371.616	186.088	0.5876	--	-	--	--	--	--	--	-	-	-	-
M787T168_neg_NEG	9217262.97056606	11598610.0413007	9152238.96909858	9666500.32642433	10639368.6074695	7694235.1620856	9240516.99878943	9113138.40106164	9616249.10651943	19562565.059061	15440599.2330134	12035453.0956104	9661369.34615746	12501420.3156759	0.371792424316629	0.147525608126233	0.422494150526068	0.395103837850882	[(2r,3r,4s,5r,6s)-2-(hydroxymethyl)-4,5,6-tris[(3,4,5-trihydroxybenzoyl)oxy]oxan-3-yl] 3,4,5-trihydroxybenzoate	168.367	787.191	0	--	-	--	--	--	--	--	-	-	-	-
M509T192_neg_NEG	5154216.62947856	10422085.0197761	7421275.8419897	7244636.77777649	6825285.9566604	6514529.6166057	9165704.98052582	10656782.0060521	6571293.01583288	9986010.47003246	10361928.7605856	8588022.96644396	7263671.64038116	9221623.69991214	0.344321809931766	0.0641741538007868	0.287983270491583	0.393266509226111	1-Oleoyl-2-hydroxy-sn-glycero-3-phospho-(1'-rac-glycerol)	191.785	509.289	0.9716	--	-	--	--	--	--	--	-	-	-	-
M241T44_neg_NEG	86057529.4367663	155179180.965982	140870743.842161	101586859.799001	142689465.396507	158857618.517256	116253789.468795	177293710.339204	100303027.229449	117865898.417706	126803236.053614	81231863.3216467	130873566.326279	119958587.471736	-0.125637	0.557731178105399	0.762123600785283	0.39323535019549	Pentadecanoic acid	44.0003	241.217	0.9935	HMDB0000826	1002-84-2	Lipids and lipid-like molecules	Fatty Acyls	Fatty acids and conjugates	1002-84-2	HMDB0000826	-	-	-	-
M573T343_neg_NEG	10729048.4137256	12652295.9150674	15465834.0023376	12789859.6083759	16114361.5356736	20432998.5719945	15783308.3628716	8385482.7223993	23291175.5698874	20732774.3618864	20845734.9766799	20689796.4329924	14697399.6745291	18288045.4044528	0.31533996051221	0.20130309220438	0.485114431836361	0.392771899694929	[(6-Bromo-1H-benzimidazol-2-yl)sulfanyl]acetic acid	343.068	572.86	0	--	-	--	--	--	--	--	-	-	-	-
M293T151_neg_NEG	6925491.24862661	6682553.97050596	14163853.0972557	9362754.0548436	11040952.6656086	11990608.9154927	10959872.8505835	6984098.75861492	10282028.1604538	5696316.69557312	4687050.33583751	6208245.96901074	10027702.3253889	7469602.1283456	-0.424888	0.139202812783669	0.411706271209618	0.392372850432087	5-(1-Piperidinylsulfonyl)-1H-indole-2,3-dione	151.395	293.055	0	--	-	--	--	--	--	--	-	-	-	-
M287T126_neg_NEG	983563.953113046	852045.493273637	1793777.05972497	1505049.10276161	1081457.49451687	1230406.12673103	286002.901027794	579458.119197695	1857693.54847048	384459.953721407	610189.768192671	34483772.0803232	1241049.87168686	6366929.39515554	2.35904	0.384002685982319	0.650037188728063	0.392101281711437	Indole-3-acetyl-l-isoleucine	125.896	287.14	0.1224	--	-	--	--	--	--	--	-	-	-	-
M214T658_neg_NEG	25138888.5058284	16882039.8816145	9916155.1426456	21151282.3488343	22757545.5284912	15434133.0109735	21595637.5248853	21422030.6675809	6999347.30816069	9437658.0680964	8660271.60006345	19680693.7184172	18546674.0697313	14632606.4812007	-0.341974	0.306587211087261	0.586738570826573	0.389913169519319	5-(2,4-Dichlorophenyl)-4H-1,2,4-triazol-3-yl hydrosulfide	658.027	213.971	0.8394	--	-	--	--	--	--	--	-	-	-	-
M274T30_neg_NEG	4905584.54601227	2366958.50256493	10266462.506629	7200929.34830496	20944395.7394647	3174357.57122421	2255260.09912591	5157593.51326458	3510257.45478385	5347483.70868623	10053791.4189955	2927271.08406408	8143114.70236668	4875276.21315336	-0.740097	0.30781342866567	0.588426341822853	0.386624307932903	Ala-Trp	29.7885	274.124	0.2724	--	-	Organic acids and derivatives	Carboxylic acids and derivatives	Amino acids, peptides, and analogues	16305-75-2	HMDB0013209	-	-	-	-
M188T395_neg_NEG	25394011.6270251	21940811.9873297	9277757.70888596	10422706.2040127	2.1384e+07	34433794.8016355	40293154.0290736	21346243.476771	17061489.0920741	16576196.6813462	23941581.830491	27950110.4821634	20475518.2850682	24528129.2653199	0.26053723481267	0.460965922491828	0.702548241562308	0.384497034520734	Nifenazone	394.703	188.083	0.8611	--	-	--	--	--	--	--	-	-	-	-
M113T244_neg_NEG	45585168.0812072	45370155.5009808	37941639.2531108	35272535.7784055	48757575.1719675	50134002.4477575	50601204.915506	54769258.3597849	53642988.2267599	31262757.4209843	50379237.1595914	45264163.8050002	43843512.7055715	47653268.3146045	0.120211774778799	0.396292687569497	0.657325334574187	0.384388286732375	D-Xylose	244.415	113.024	0.9901	HMDB0060254	-	Organic oxygen compounds	Organooxygen compounds	Carbohydrates and carbohydrate conjugates	58-86-6	HMDB0000098	C00181	ko01100//Metabolic pathways;ko02010//ABC transporters;ko00520//Amino sugar and nucleotide sugar metabolism;ko00040//Pentose and glucuronate interconversions	Carbohydrate metabolism;Global and overview maps;Membrane transport	Environmental Information Processing;Metabolism
M393T50_2_neg_NEG	2417857.76351551	880559.323886583	5560000.83555486	6636808.01153229	6418082.22573709	1882885.42116758	7887654.28594179	4237471.87500334	4334774.6619207	11168802.6817364	7881451.07041506	3804315.26569588	3966032.26356565	6552411.64011886	0.724329579908093	0.132083581943931	0.401108936686121	0.384284519632107	3-Methoxylimaprost	50.3225	393.268	0.9899	--	-	--	--	--	--	--	-	-	-	-
M230T64_neg_NEG	7538089.53637208	23776202.6255187	23231921.6167265	15227533.8967517	23270098.0251408	23375592.5011147	10280817.1610626	27208666.8313932	23213570.1554201	24110985.3863632	26979144.3255515	27406986.8635426	19403239.7002707	23200028.4538889	0.257829019806961	0.344093076964927	0.618679714395645	0.383990039054022	7-Bromo-4-chloro-1H-indole	64.3693	229.918	0.0809	--	-	--	--	--	--	--	-	-	-	-
M397T204_neg_NEG	3056099.25304059	2897572.61135727	2196595.57055132	2491179.16815382	2729286.18007463	1741958.25451225	3434413.81989211	4894502.39872977	4396501.6177063	2612148.88035713	4411444.63397531	4181113.1887887	2518781.83961498	3988354.08990822	0.663067328585591	0.00373823354071686	0.0932648338844542	0.381457099155493	Mitragynine	204.361	397.223	0.8373	HMDB0041933	6202-22-8	Benzenoids	Benzene and substituted derivatives	Phenylpropanes	6202-22-8	HMDB0041933	-	-	-	-
M300T216_neg_NEG	9461133.05671262	12142116.0948813	5744859.32285405	6922998.77620948	5575614.57858607	8175390.44653343	5512317.04989118	7042136.9084118	5673521.75119796	4242405.42677958	6080103.0454732	6085079.29358586	8003685.37929616	5772593.9125566	-0.471445	0.0679471323378116	0.295317477535815	0.38040247769181	N-Acetyl-D-galactosamine 4-sulfate	216.025	300.039	0.9279	HMDB0000781	45233-43-0	Organic oxygen compounds	Organooxygen compounds	Carbohydrates and carbohydrate conjugates	45233-43-0	HMDB0000781	-	-	-	-
M482T71_neg_NEG	13194566.8136227	16640345.1873146	21326584.7395183	68584209.8709018	137564924.985504	54337720.4777008	38849401.0198397	32753409.2355758	62805816.7256396	71089359.7512459	48282741.1340698	17733955.9920375	51941392.012427	45252447.3097347	-0.198889	0.756715154645245	0.884755291961375	0.380069498805561	Taurolithocholic acid	70.9669	482.294	0.9987	--	-	Lipids and lipid-like molecules	Steroids and steroid derivatives	Bile acids, alcohols and derivatives	516-90-5	HMDB0000722	-	-	-	-
M946T207_neg_NEG	8257765.47452459	4205479.80387746	10522600.4141807	11869458.9608072	3958170.89579856	10005075.9913059	10563163.3448043	8836974.83788878	13017486.8833665	10304001.7796196	10451154.1270953	10473166.1253123	8136425.25674907	10607657.8496811	0.382639157257755	0.124423650657367	0.390165172428331	0.379616436916953	Ginsenoside re	207.404	946.01	0	HMDB0035749	52286-59-6	Lipids and lipid-like molecules	Prenol lipids	Triterpenoids	52286-59-6	HMDB0035749	-	-	-	-
M332T641_neg_NEG	7761384.40034241	7333301.88326884	8378457.92621932	8590372.66071294	7189549.87542603	7329520.94386959	6322658.61330609	6590974.05629785	6321285.02122079	6014380.79791261	7034877.30176725	6169150.03175516	7763764.61497319	6408887.63704329	-0.276682	0.000754327049253414	0.0613878536749564	0.378409661589373	5-(4-Bromo-2-chloroanilino)-4-fluoro-1-methyl-1H-benzimidazole-6-carboxylic acid	641.308	331.959	0	--	-	--	--	--	--	--	-	-	-	-
M496T126_neg_NEG	8823334.47834914	16737874.8950514	18178767.0215759	35962707.3977716	60663676.3383465	29974028.5780392	29538739.0561637	13491447.3104337	29756992.8326119	37691492.2073273	19282022.2628131	1.23305e+07	28390064.7848556	23681860.7537716	-0.261604	0.598096606475104	0.792117538403262	0.377694408837692	Microcystin LR	126.34	496.274	0.9393	--	-	--	--	--	--	--	C05371	ko04976//Bile secretion;ko01054//Nonribosomal peptide structures	Digestive system;Metabolism of terpenoids and polyketides	Metabolism;Organismal Systems
M319T348_neg_NEG	1911457.04852662	1994854.5360868	1083705.88086994	929445.143260677	1.93907e+06	817472.601604565	165962.387703311	29270.0614056121	86050.805596894	51470.9767138231	623061.081392645	24480.2365512324	1446001.68119943	163382.591560586	-3.14574	0.000398037487589475	0.0530460988875012	0.377272359268534	2-Oxohexanedioic acid	347.789	319.067	0.2463	HMDB0000225	3184-35-8	Organic acids and derivatives	Keto acids and derivatives	Medium-chain keto acids and derivatives	3184-35-8	HMDB0000225	C00322	ko01100//Metabolic pathways;ko01110//Biosynthesis of secondary metabolites;ko01120//Microbial metabolism in diverse environments;ko01240//Biosynthesis of cofactors;ko01230//Biosynthesis of amino acids;ko01210//2-Oxocarboxylic acid metabolism;ko00380//Tryptophan metabolism;ko00785//Lipoic acid metabolism;ko00310//Lysine degradation;ko00300//Lysine biosynthesis	Amino acid metabolism;Global and overview maps;Metabolism of cofactors and vitamins	Metabolism
M289T245_1_neg_NEG	11155368.5807625	11988026.1243653	8058078.68637223	7592934.46671843	6469686.18430739	5594673.20183441	5812228.83988551	4841387.77874716	4563209.72735498	6747205.21844182	9112641.58690926	6116799.35380362	8476461.20739338	6198912.08419039	-0.451447	0.0965253381577337	0.345135661154517	0.376900270669193	Mevalonic acid 5-pyrophosphate	245.442	288.986	0.0242	HMDB0001981	1492-08-6	Organic oxygen compounds	Organic oxoanionic compounds	Organic pyrophosphates	1492-08-6	HMDB0001981	-	-	-	-
M441T194_neg_NEG	130047.428770671	246533.281334397	213963.156732075	1614904.13317388	1012952.02031988	1117230.07131614	2107283.35155899	1529011.23464571	1603606.59020798	2150499.77147867	2690275.98494481	2530039.2996405	722605.015274507	2101786.03874611	1.54033663779625	0.00138784934878159	0.0724827311614095	0.376579849010232	9-(1,3-Dihydroxy-3-methylbutyl)-3a,6-dihydroxy-4-methoxy-3a,12a-dihydro-5H-furo[3',2':4,5]furo[3,2-b]xanthen-5-one	194.418	441.119	0.0003	--	-	--	--	--	--	--	-	-	-	-
M111T81_neg_NEG	21414004.0082346	14628217.9920179	40309738.8635128	11821712.4770425	11230370.6634349	13097006.6441991	39301242.0183969	21236021.8364399	19195248.0732645	35615982.494831	10109016.4436742	14531059.9342165	18750175.1080736	23331428.4668038	0.315370570021098	0.503140752511116	0.727878848229258	0.375172376797696	Uracil	80.7391	111.02	0.9997	HMDB0000300	66-22-8	Organoheterocyclic compounds	Diazines	Pyrimidines and pyrimidine derivatives	66-22-8	HMDB0000300	C00106	ko01100//Metabolic pathways;ko01232//Nucleotide metabolism;ko00240//Pyrimidine metabolism;ko00410//beta-Alanine metabolism;ko00770//Pantothenate and CoA biosynthesis	Global and overview maps;Metabolism of cofactors and vitamins;Metabolism of other amino acids;Nucleotide metabolism	Metabolism
M316T32_neg_NEG	7576033.69201584	8240855.05502046	17269192.6809693	3673134.40386703	47064281.9115351	7399228.35644741	8437912.01137858	4763551.3222886	12584330.8488312	13283731.3829341	10306705.2707878	16861934.9584087	15203787.6833092	11039694.2991048	-0.461731	0.556840569914826	0.761413949047423	0.37491953823929	Desmethyleneparoxetine	31.8133	316.135	0.9689	--	-	--	--	--	--	--	-	-	-	-
M366T136_neg_NEG	18411249.4444329	9497473.80749566	12537971.1682348	4415737.63594988	39736016.4942954	13267641.5326727	17666057.286122	10839037.5563099	12995333.8497948	12265744.8766743	4499278.05022942	15945439.4684315	16311015.0138469	12368481.847927	-0.399178	0.480929031797091	0.71625944692046	0.374682204605078	Garcinoic acid	135.514	366.265	0.6784	--	-	--	--	--	--	--	-	-	-	-
M169T288_neg_NEG	24225709.5281003	38424873.7283427	30545633.2053965	22108028.8496638	13861442.5024676	20255044.4817256	23898821.9208556	23001904.6860586	18379057.1440343	26543823.3511419	17227781.7666612	15981437.6373956	24903455.3826161	20838804.4176912	-0.257073	0.321571334772652	0.600413377593079	0.374348923265872	5-Ethyl-5-(propan-2-yl)imidazolidine-2,4-dione	287.904	169.098	0.0086	--	-	--	--	--	--	--	-	-	-	-
M311T50_neg_NEG	20472402.7310177	14886769.0135947	52320169.3689701	9537826.23310403	12412440.3943654	11045283.0726436	10901761.9709738	7419152.53943878	8404483.64561364	11130621.3030337	9718919.78717847	41766509.6075407	20112481.8022826	14890241.4756298	-0.433724	0.555146930500084	0.760314762301037	0.37392086534489	13-hpode	50.3285	311.223	0.535	--	-	Lipids and lipid-like molecules	Fatty Acyls	Lineolic acids and derivatives	33964-75-9	HMDB0003871	-	-	-	-
M208T218_neg_NEG	3672277.65667104	3382345.19668567	15695055.2754925	6540170.33935115	3057389.46367675	2901069.23505257	2790483.16806308	3288805.8851335	4188835.09653379	2775644.93895584	2957729.98631003	2838506.28356648	5874717.86115495	3140000.89309379	-0.903755	0.212036583425597	0.495718907078448	0.370461088670132	1-(2-Furanylmethyl)-5-oxo-3-pyrrolidinecarboxylic acid	218.252	208.061	0.6577	--	-	--	--	--	--	--	-	-	-	-
M198T110_neg_NEG	22067232.0724999	26114220.864791	6.7073e+07	52041794.0666089	50009970.1591693	69288686.5991973	44500166.3689263	58326643.7472138	44718939.0911798	29063947.2922695	38877073.8334623	34395016.5663807	47765822.7900861	41646964.4832387	-0.197767	0.518092687907621	0.736265772902586	0.367882041971884	O-phosphothreonine	109.523	198.017	0.4297	HMDB0011185	1114-81-4	Organic acids and derivatives	Carboxylic acids and derivatives	Amino acids, peptides, and analogues	1114-81-4	HMDB0011185	C12147	ko01100//Metabolic pathways;ko00860//Porphyrin metabolism	Global and overview maps;Metabolism of cofactors and vitamins	Metabolism
M361T175_neg_NEG	22130908.7434599	22847617.8536965	39192217.2780294	23748656.1089975	23235948.758205	19153373.2007313	18536195.757744	16098164.3476357	43098481.0937163	20675216.5711686	19245730.8412766	9.6776e+06	25051453.6571866	21221898.1356452	-0.239341	0.500995302892492	0.726523134599676	0.367369791406489	Chamanetin	175.313	361.104	0.034	--	-	--	--	--	--	--	-	-	-	-
M464T276_neg_NEG	14784002.5788236	2749021.37915609	8640715.85636244	8230316.94395983	3770766.01636452	1766813.30731761	28031834.4958764	3997274.1039589	20519184.738785	8156498.77210732	3586709.79433867	1175714.83028879	6656939.34699735	10911202.7892258	0.712879216280529	0.402116012559165	0.66141094332595	0.364921807943034	Glycocholic acid	275.978	464.302	0.998	HMDB0000138	475-31-0	Lipids and lipid-like molecules	Steroids and steroid derivatives	Bile acids, alcohols and derivatives	68753-51-5	HMDB0000331	C01921	ko01100//Metabolic pathways;ko04976//Bile secretion;ko00120//Primary bile acid biosynthesis;ko00121//Secondary bile acid biosynthesis;ko04979//Cholesterol metabolism	Digestive system;Global and overview maps;Lipid metabolism	Metabolism;Organismal Systems
M433T346_neg_NEG	1825979.17293237	1834607.56727638	2575543.89256398	5804357.33090167	5034149.38895313	1778505.9743727	3430141.66809755	6119970.58741054	3682325.87533589	6150768.90792281	7973644.25871712	3495635.79909231	3142190.55450004	5142081.1827627	0.710581713652463	0.0899524043296064	0.334799257348742	0.364878741698977	5-Bromo-2-hydroxynicotinic acid	345.853	432.873	0	--	-	--	--	--	--	--	-	-	-	-
M297T21_neg_NEG	15842350.9631134	12694653.4294575	22294752.0555441	39955776.845224	18943033.6387727	19914021.9395578	9715492.23914534	17495691.9399149	24832943.6703522	31463425.7000289	10999128.796565	12392360.2475845	21607431.4786116	17816507.0989318	-0.278313	0.489335913347179	0.719170195709039	0.364562649026124	3-[(2,3-Dioxo-1,2,3,4-tetrahydroquinoxalin-6-yl)sulfonyl]propanoic acid	21.3017	297.023	0.0347	--	-	--	--	--	--	--	-	-	-	-
M284T32_neg_NEG	28033180.9693331	25119991.2570374	35434604.440237	12494461.451578	11556763.9229574	15494906.9917108	21989045.5045377	19144607.7421843	54300232.3516263	24993404.2072728	27529452.3584561	11931684.2765201	21355651.5054756	26648071.0734329	0.319413195430562	0.475486692058915	0.712500444303977	0.364264940430256	Roseoflavin	31.6132	284.113	0.9479	--	-	--	--	--	--	--	C21647	ko01100//Metabolic pathways;ko01110//Biosynthesis of secondary metabolites	Global and overview maps	Metabolism
M229T257_neg_NEG	12211847.5143106	7553567.70076535	4253121.60291227	6397049.10566964	16549803.1843889	11679916.1991307	17085842.400608	14139017.8425152	10158617.7710169	9508248.5192827	14575912.7898069	9301032.80887288	9774217.55119624	12461445.3553504	0.350418289674553	0.264442622174786	0.54968470459766	0.363455829776378	Diethyl 3-hydroxyphenylphosphonate	256.511	229.071	0.1456	--	-	--	--	--	--	--	-	-	-	-
M208T16_2_neg_NEG	19292263.9850626	18153583.6306873	21424011.4346909	18610768.5135984	20726780.5320349	18281060.4142356	39471522.1204541	15658717.8285095	20974497.2664758	13574446.4997635	15357069.6815357	36585946.6500983	19414744.7517183	23603700.0078062	0.281860287511179	0.395624091820918	0.657281065249126	0.363062868960145	Derenofylline	16.2989	208.073	0.1965	--	-	Organoheterocyclic compounds	Pyrrolopyrimidines	Pyrrolo[2,3-d]pyrimidines	-	HMDB0258338	-	-	-	-
M191T345_neg_NEG	9258964.18807263	10617372.0333401	3771945.74647986	6763526.42096392	9235490.45954963	6761821.10711254	2976809.79876124	3416929.82242392	2061604.87129318	8167875.90549606	6993519.96723744	8903859.92959294	7734853.32591978	5420100.04913413	-0.513054	0.171039344711396	0.451322038258016	0.362941671179023	rac-trans-3-Hydroxy-1-methyl-2-pyrrolidinone-5-(3-pyridinyl)carboxylic acid	345.359	191.083	0.6643	--	-	--	--	--	--	--	-	-	-	-
M481T405_neg_NEG	6646270.17045065	3999998.27712014	3090158.15086469	2981466.54448195	3822585.17280785	3123474.2592877	3148731.02596781	2123563.54449053	1976698.13109194	1989330.83708252	2315033.90828621	2550845.06050292	3943992.0958355	2350700.41790366	-0.746566	0.023322712583574	0.186399918029593	0.362646957600372	Silybin	405.339	481.008	0	HMDB0030583	22888-70-6	Lignans, neolignans and related compounds	Flavonolignans	-	25166-14-7	HMDB0040513	-	-	-	-
M350T227_neg_NEG	3540047.76373662	4665327.94730145	2033653.03476794	2376595.70420225	2824385.65172971	1896129.8209092	1765894.74717956	1485980.85842659	2313437.50538373	1366837.19901546	371580.391665647	1323422.90610334	2889356.65377453	1437858.93462905	-1.00683	0.0162517802988884	0.165487343778354	0.361347725120239	1-[(1-Ethyl-3,5-dimethyl-1H-pyrazol-4-yl)sulfonyl]piperidine-4-carboxylic acid	227.438	350.09	0	--	-	--	--	--	--	--	-	-	-	-
M124T371_neg_NEG	1.11872e+08	109247310.062749	78390228.1833355	31618534.5140218	75346244.6927346	40245064.7610559	80467378.5625273	63710142.4629683	69439338.151401	88201665.5781384	32540075.688639	72445156.6430947	74453292.3333328	67800626.1811281	-0.135037	0.682698289731668	0.844947285806702	0.355376511635384	1-aminoethylphosphonate	370.978	124.002	0.9558	--	-	Organic acids and derivatives	Organic phosphonic acids and derivatives	Organic phosphonic acids	-	HMDB0247130	-	-	-	-
M223T676_neg_NEG	7047595.03309397	4676370.17816661	5316958.62794709	4431525.28183616	7194553.50998097	5355184.30369787	1.26647e+07	7284153.73266324	7395549.35999303	5047133.27421246	6712265.68777844	6862229.09778791	5670364.48912045	7661002.25748585	0.434091672269388	0.117784221898824	0.379336311965564	0.354120262923497	[(3,4-Dichlorophenyl)sulfonyl]acetic acid	676.327	222.937	0.1104	--	-	--	--	--	--	--	-	-	-	-
M252T375_neg_NEG	11716865.5080678	8.49928e+06	13001021.0086164	5758954.24716474	5896871.48967099	4704831.5969419	10370862.4999971	4154727.47661948	8286358.11985378	4258053.41720379	4946462.59396304	2734434.1559254	8262970.01430397	5791816.37726043	-0.512645	0.208290758596147	0.491443497157131	0.352338731950933	1-(2-Chlorobenzoyl)proline	374.918	252.046	0.1786	--	-	--	--	--	--	--	-	-	-	-
M775T381_1_neg_NEG	6048238.54704911	9226303.46310546	26989870.2491102	31683439.2644754	32814796.9548669	16136196.7768764	9045442.16589373	25343403.8553994	9770626.01851071	17923842.8731071	19098940.6889384	17512653.2853572	20483140.8759139	16449151.4812011	-0.316424	0.469230255658922	0.707883925485741	0.351500833150585	Dechlorodiploicin	380.842	774.941	0	--	-	--	--	--	--	--	-	-	-	-
M228T33_neg_NEG	1019125249.80313	542821992.157333	700182921.818136	954255940.178299	4446101295.30442	2433271410.90447	1293315597.98012	512023492.942693	688615345.198811	1407695254.33754	3285210144.40289	2845639353.25492	1682626468.36096	1672083198.0195	-0.00906831	0.9893904419436	0.995213811231084	0.348269599061462	Cyclanilide	33.2733	227.997	0.8577	--	-	Benzenoids	Benzene and substituted derivatives	Anilides	-	HMDB0250621	-	-	-	-
M180T41_neg_NEG	159340572.702251	7.38206e+07	101630822.126816	119625893.385008	125487552.574025	96623602.3578273	120610174.089453	79065058.4286047	49294927.7386088	77171330.2761084	119832801.754368	307612804.172299	112754844.638145	125597849.409907	0.155622339605107	0.754268456146671	0.883545490760097	0.347803121447804	Acamprosate	40.5979	180.034	0.9408	HMDB0014797	77337-76-9	Organic acids and derivatives	Organic sulfonic acids and derivatives	Organosulfonic acids and derivatives	77337-76-9	HMDB0014797	-	-	-	-
M459T220_neg_NEG	1306795.86572162	2831107.42194965	3640453.67156421	4604015.76629035	4172497.50539403	4727389.17614798	4483324.35866979	5465466.46848877	4446219.56567633	4679572.97362239	6066143.5807854	4912341.68357786	3547043.23451131	5008844.77180342	0.497860986761232	0.0329106196766534	0.21535530793232	0.345968866900112	NCGC00380283-01	220.213	459.252	0.2381	--	-	--	--	--	--	--	-	-	-	-
M393T161_neg_NEG	3253888.01506694	3281807.87932619	2818579.24826363	5675304.6955076	3253576.75129435	4614178.52874658	2072728.55295508	2203824.59056928	1325621.80352301	2351577.2976609	865793.545463756	4718257.85295795	3816222.51970088	2256300.60718833	-0.758186	0.0513440822942084	0.262245323849156	0.345172410489886	Indiplon	160.967	393.096	0.0778	--	-	--	--	--	--	--	-	-	-	-
M485T149_neg_NEG	2848217.93802083	5370556.54763794	4457524.07121944	14518143.3710151	9902861.06072944	12393439.9906504	3027660.73503515	4387037.44342821	9111281.42497952	7865531.11646457	5550656.40850249	5224265.83736956	8248457.16321219	5861072.16096325	-0.49296	0.288920047607174	0.572256129183759	0.343687229867967	2-Heptylquinolin-4(1H)-one	149.178	485.312	0.0959	--	-	--	--	--	--	--	C20643	ko01110//Biosynthesis of secondary metabolites	Global and overview maps	Metabolism
M361T326_neg_NEG	435486.224914742	102501.468110234	673313.586228599	826633.898277685	882117.563007247	1153646.32601993	1533949.29775307	1277365.23299404	1390387.31534077	2238558.96212182	1896199.81082316	2847453.87085919	678949.844426406	1863985.74831534	1.45701392111358	0.00203327379505972	0.0821118923254877	0.343131760481505	Thyrotropin releasing hormone	326.42	361.008	0.0002	HMDB0060080	-	Lipids and lipid-like molecules	Steroids and steroid derivatives	Estrane steroids	-	HMDB0060080	-	-	-	-
M239T87_neg_NEG	43645858.6925782	49495882.8600108	52394294.3275245	67944933.7972552	71472945.899504	59936787.5512933	56535493.7179715	72484693.0975053	53143021.4657154	60352674.7863169	59154740.6494112	66926441.6151557	57481783.8546943	61432844.2220127	0.0959053446317327	0.473401688971023	0.710518284354343	0.342107426477553	[(1-Phenyl-1H-benzimidazol-2-yl)sulfanyl]acetic acid	87.175	239.06	0.1172	--	-	--	--	--	--	--	-	-	-	-
M141T205_neg_NEG	119728636.712631	94379788.509567	116304398.581517	82919399.8802392	82777376.8692327	83025370.2347892	108895071.375844	81836100.6639794	109035403.522995	72322400.170451	98817140.6875249	76336166.7110511	96522495.1313294	91207047.1886409	-0.0817199	0.59713357815691	0.792109664996243	0.337999145152598	O,O-Diethyl thiophosphate	204.648	140.976	0.3039	HMDB0001460	5871-17-0	--	--	--	--	--	-	-	-	-
M225T301_neg_NEG	6530703.47049932	1262411.13121887	2012228.24288163	7153373.28108514	4670362.48522588	2032170.69204654	1364804.10423443	2630040.6483396	2330662.40582129	1805519.87857022	1941586.54599162	3083573.01558765	3943541.5504929	2192697.76642413	-0.846785	0.131065879793333	0.401108936686121	0.337271240743249	6-Bromo-3-methoxy-1H-indazole	301.317	224.966	0.3118	--	-	--	--	--	--	--	-	-	-	-
M212T602_neg_NEG	3058730.18679934	5589313.51808124	2734587.84974274	4534758.87443167	2438592.65308534	2707155.23813739	511440.931642376	2921818.42728457	2415154.2548028	2287465.72751874	1881727.07893666	2269311.43327821	3510523.05337962	2047819.64224389	-0.777597	0.0388417188753528	0.232370469864567	0.337207123556132	Aminocyclopyrachlor	601.69	212.021	0.194	--	-	--	--	--	--	--	-	-	-	-
M799T173_neg_NEG	3.68122e+07	30330003.2195363	19590583.5378417	18186489.2284667	15858712.2650091	18333106.035028	31459988.6036984	14176445.0291832	22443445.4982782	24282073.6781728	12688670.134365	11849546.0830338	23185183.4345853	19483361.5044552	-0.250961	0.448187284708758	0.694006707551133	0.336888398909436	Phosphatidylethanolamine 22	173.303	798.602	0	--	-	--	--	--	--	--	-	-	-	-
M403T374_neg_NEG	91186143.5083095	33378162.2183891	36012076.4735034	65013524.2619526	21872121.1190152	33558183.8286279	59813846.4884727	48541821.3651234	61924419.6817016	51176803.3237598	52739673.5729754	40635631.0586296	46836701.9016329	52472032.5817771	0.163909186778425	0.622652364064268	0.807982452684764	0.335698908996165	Uridine 5'-diphosphate	373.583	403	0.0002	HMDB0000295	58-98-0	Nucleosides, nucleotides, and analogues	Pyrimidine nucleotides	Pyrimidine ribonucleotides	58-98-0	HMDB0000295	C00015	ko01100//Metabolic pathways;ko01240//Biosynthesis of cofactors;ko01232//Nucleotide metabolism;ko00240//Pyrimidine metabolism;ko04080//Neuroactive ligand-receptor interaction	Global and overview maps;Nucleotide metabolism;Signaling molecules and interaction	Environmental Information Processing;Metabolism
M595T272_neg_NEG	13229660.6212935	10871985.7715751	15188632.8835565	11479619.4857886	15852956.3203157	12229391.8760753	8817295.09316758	9006487.39158783	11866473.0727607	11804712.2542545	14290160.9634735	12333201.354082	13142041.1597675	11353055.0215544	-0.211109	0.162771490185978	0.441274541913584	0.333717516619244	D-myo-Inositol, 1-[2-hydroxy-3-[(1-oxo-9,12-octadecadienyl)oxy]propyl hydrogen phosphate], [S-(Z,Z)]-	272.011	595.289	0.9267	--	-	--	--	--	--	--	-	-	-	-
M352T297_neg_NEG	5330700.37937797	5208135.47265302	2369303.83425427	1205362.85011329	1859136.14820925	1632376.68844095	1738155.72029305	1.33249e+06	1019562.30205188	1203682.29803141	885984.022117229	1819745.95781087	2934169.22884146	1333269.23612474	-1.13798	0.0643043308138948	0.288189076995488	0.33220246002346	1H-Indole-5-sulfonamide, 2,3-dihydro-3-[(1-methyl-1H-indol-3-yl)methylene]-2-oxo-	296.757	352.072	0.6984	--	-	--	--	--	--	--	-	-	-	-
M131T405_neg_NEG	12235566.506684	8648553.97135216	7002755.19325359	7176462.06522634	8776267.44415122	7092641.54575009	8638473.42250863	6775158.36779734	6324123.44001561	5818523.38465058	6461800.43284279	6693555.13844321	8488707.78773623	6785272.36437636	-0.323138	0.0900376125495769	0.334910068283676	0.332023329592037	Glutaric acid	404.658	131.035	0.4172	HMDB0000661	110-94-1	Organic acids and derivatives	Carboxylic acids and derivatives	Dicarboxylic acids and derivatives	110-94-1	HMDB0000661	C00489	ko01100//Metabolic pathways;ko01120//Microbial metabolism in diverse environments;ko00310//Lysine degradation;ko00071//Fatty acid degradation	Amino acid metabolism;Global and overview maps;Lipid metabolism	Metabolism
M619T438_neg_NEG	2893969.8478236	7087887.29483235	2868412.48680824	3682768.12032505	6500796.67032897	3712157.65133309	3094671.32715547	2988107.89488553	3114687.05052589	2876887.20360407	2795070.45529107	2715784.09400501	4457665.34524188	2930868.00424451	-0.60496	0.0724632830431499	0.304523977182156	0.33080556665537	D-Ribulose 1,5-bisphosphate	438.221	618.951	0.0007	--	-	Organic oxygen compounds	Organooxygen compounds	Carbohydrates and carbohydrate conjugates	-	HMDB0244230	C01182	ko01100//Metabolic pathways;ko01110//Biosynthesis of secondary metabolites;ko01120//Microbial metabolism in diverse environments;ko01200//Carbon metabolism;ko00630//Glyoxylate and dicarboxylate metabolism;ko00030//Pentose phosphate pathway	Carbohydrate metabolism;Global and overview maps	Metabolism
M743T335_neg_NEG	4696678.56922724	4004527.46075821	4053072.08865055	4557182.9747214	3787476.27494941	4418600.34781509	3183249.06954194	2700242.44853029	4278498.24276968	3295728.53704587	2852991.95992556	3037913.57670168	4252922.95268698	3224770.63908584	-0.399258	0.00350759514640037	0.09204600489825	0.328636373114638	Phosphatidylcholine 16:0-18:2	335.419	742.778	0	--	-	--	--	--	--	--	-	-	-	-
M365T126_neg_NEG	5224784.92639269	3402991.97345908	2203458.38863195	3179672.70036041	1563134.92889307	2728624.76082562	2203975.72194639	1608696.84121123	2155622.6561243	367770.251012543	490989.385237956	38659941.200313	3050444.6130938	7581166.00930757	1.31340022099498	0.484800847412922	0.718079896708261	0.327128344201269	Triciribine	125.814	365.118	0.0122	--	-	Organic oxygen compounds	Organooxygen compounds	Carbohydrates and carbohydrate conjugates	-	HMDB0255782	-	-	-	-
M547T322_neg_NEG	39640803.4337501	28810552.8252654	36853307.5379272	28039033.7863466	56475246.1269672	50678060.0007993	30484019.1893983	43356132.4915518	28195347.9094066	48497937.6721815	21838553.3877452	43606866.8441521	40082833.9518426	35996476.2490726	-0.155129	0.53668219436466	0.747810738009951	0.326012424127403	Sibiricose A6	322.411	547.169	0.3321	--	-	--	--	--	--	--	-	-	-	-
M188T216_neg_NEG	1371024.53872491	2188378.66596959	2957263.90846122	2713361.1607155	3191068.5594545	3476378.03825434	3961142.61986962	4314515.84217478	4616575.65376546	5235051.41275413	2469113.63687033	3220802.88129769	2649579.14526334	3969533.67445533	0.583206312462602	0.0275844484248685	0.201054486253835	0.324141078084515	6-Fluoro-2,3,4,9-tetrahydro-1H-carbazole	216.251	188.093	0.9479	--	-	--	--	--	--	--	-	-	-	-
M571T175_neg_NEG	10482197.9909795	21775239.8329855	10499199.1722657	10277904.056291	9926543.97507078	11430095.4018673	9575349.6427805	9741252.8060019	9256810.74421033	10663607.9191293	10473462.2076739	10601281.5613175	12398530.0715766	10051960.8135189	-0.302692	0.245570695742979	0.529148958534201	0.322315261807229	2-(Benzoylamino)-4-nitrobenzoic acid	174.566	571.109	0	--	-	--	--	--	--	--	-	-	-	-
M141T58_neg_NEG	34211432.0188824	19762403.5463834	28236992.273895	24659838.5407354	29744914.6837051	25318506.7990956	30468966.4236363	25933938.085173	25272974.9569828	17973440.8167344	21447853.2841134	24883466.4976599	26989014.6437828	24330106.6773833	-0.14963	0.340707580639657	0.616049291461655	0.322236164312275	Arsenic acid	58.3736	140.919	0.0209	HMDB0012190	15584-04-0	Mixed metal/non-metal compounds	Miscellaneous mixed metal/non-metals	Miscellaneous metallic oxoanionic compounds	15584-04-0	HMDB0012190	-	-	-	-
M311T335_neg_NEG	7772079.33482257	10968010.3508813	7764516.24420788	9219708.19375299	6594969.20453656	10406677.2927484	6480697.29716672	6792756.30901019	9364430.41360991	7879282.6601058	6471915.15276523	6494060.62403015	8787660.10349162	7.24719e+06	-0.278057	0.0974104175538326	0.345831221922903	0.317719627892377	(3-Bromo-5-chloro-2-hydroxyphenyl)phenylmethanone	335.472	310.934	0.0963	--	-	--	--	--	--	--	-	-	-	-
M110T165_neg_NEG	39304999.8806791	48811355.3231061	34300696.2843169	32510118.2703125	49177471.0869847	28044249.5866995	33787880.9232232	18830673.3698917	29534266.8872629	40213637.3514816	45575960.0930026	44887699.7666365	38691481.7386831	35471686.3985831	-0.125348	0.572145364195424	0.773879246070424	0.31561226423614	Cytosine	164.769	110.036	0.9984	HMDB0000630	71-30-7	Organoheterocyclic compounds	Diazines	Pyrimidines and pyrimidine derivatives	71-30-7	HMDB0000630	C00380	ko01100//Metabolic pathways;ko01232//Nucleotide metabolism;ko00240//Pyrimidine metabolism	Global and overview maps;Nucleotide metabolism	Metabolism
M279T60_neg_NEG	24460547.770606	53082297.1297658	14050707.0246833	30563450.9178601	3505457.01739904	6061951.56278488	36582033.8463607	36663063.1332759	3384621.33637882	18700031.3998501	47755569.4578584	11165444.7621042	21954068.5705165	25708460.6559714	0.227754901011654	0.723292051718361	0.866125972009818	0.315207410640879	12-hhtre	60.1726	279.197	0.1361	HMDB0012535	54397-84-1	Lipids and lipid-like molecules	Fatty Acyls	Fatty acids and conjugates	54397-84-1	HMDB0012535	-	-	-	-
M356T205_neg_NEG	6864391.98930709	11287650.0716667	13969103.3378769	11332501.1848157	14065641.5271924	10163306.8528951	12901383.4804609	7631023.25979651	10918983.0399119	5929016.51893772	9648006.76198949	9356909.88087808	11280432.493959	9397553.82366243	-0.263465	0.231534013324754	0.516007340280814	0.313843415496714	6-Bromoindirubin-3'-oxime	205.274	355.984	0.0683	--	-	--	--	--	--	--	-	-	-	-
M397T401_neg_NEG	5107871.25332627	3666584.01011661	3721703.44996471	4917071.15771303	4996681.16017803	4063556.43768647	2547090.02460046	1972627.63231533	2480913.58554208	3379169.62460221	5181269.46948912	3439732.82670879	4412244.57816419	3166800.52720967	-0.478487	0.04323654478659	0.244538075147101	0.313457255252911	O-Phospho-L-threonine	400.662	397.032	0.1584	HMDB0011185	1114-81-4	Organic acids and derivatives	Carboxylic acids and derivatives	Amino acids, peptides, and analogues	1114-81-4	HMDB0011185	C12147	ko01100//Metabolic pathways;ko00860//Porphyrin metabolism	Global and overview maps;Metabolism of cofactors and vitamins	Metabolism
M355T205_neg_NEG	10049004.2837393	1.24016e+07	15243547.109492	11956106.0741585	10957249.4044664	10878122.8862962	10765276.4251808	5852484.39421153	10673034.1511156	11279432.7672472	10410130.8591618	12584430.1968753	11914272.5466754	10260798.1322987	-0.215548	0.197850225874446	0.481843204808485	0.313035963231343	2-(4-Chloro-3-nitro-benzenesulfonylamino)benzoic acid	205.095	354.986	0.0002	--	-	--	--	--	--	--	-	-	-	-
M533T46_neg_NEG	33526449.9221275	38823984.8077735	40843197.387343	44106273.4746477	53067206.1814661	56057272.5230599	63393299.8992723	59029613.8235187	35837179.8417087	38873524.6228229	46712046.6862116	40788616.8432567	44404064.049403	47439046.9527985	0.0953833023065519	0.613132001300788	0.802082587009894	0.309820323544502	FAHFA 34:2	46.0156	533.455	0.0229	--	-	--	--	--	--	--	-	-	-	-
M860T183_neg_NEG	1070666.35623336	6122673.67934115	801649.814146913	2266443.40569409	2233968.46014588	388004.244502039	2352818.21967801	1223808.24965159	3.12136e+06	5156062.75702298	7483796.38436638	4631992.64452524	2147234.32667724	3994972.47353387	0.895705922196632	0.170481026873945	0.450791721596413	0.309427857498737	Pi(16:0e,15-hete)	183.198	859.535	0.5801	--	-	--	--	--	--	--	-	-	-	-
M277T301_neg_NEG	28402020.6640296	10074791.6415092	26889023.8688637	14176444.5124452	9093641.20211606	23494927.3361211	18583291.8295538	8934087.58832122	22049768.1347281	13321855.6844507	44736579.3770333	27204590.1604471	18688474.8708475	22471695.4624224	0.265960139809079	0.558431495461967	0.762877238804558	0.309093625564444	2-(4-chlorophenyl)-1-(2,4,6-trihydroxyphenyl)ethanone	301.295	277.024	0.3906	--	-	--	--	--	--	--	-	-	-	-
M350T202_neg_NEG	1384552.25969126	4127123.35744977	2211948.62551949	2268241.30318167	2385867.92243913	2131249.14488392	1628953.50117236	1597663.19460635	2034739.3413493	1046645.82756171	795463.216786008	545567.36056603	2418163.76886087	1274838.74034029	-0.923597	0.0260534678158001	0.194741729917899	0.306084657806674	Trans-zeatin-riboside	202.315	350.151	0.1784	HMDB0001101	100-09-4	--	--	--	--	--	C02519	ko01120//Microbial metabolism in diverse environments	Global and overview maps	Metabolism
M357T280_neg_NEG	2826889.70975235	2581397.83446637	3271808.4918679	4131432.73552778	4197594.19855264	4791751.99093546	1996945.39665806	6338600.61846113	8498140.56438882	4802872.92532289	4685775.16028451	5367135.31163602	3633479.16018375	5281578.32945857	0.539617492475973	0.110868820092243	0.368150544438426	0.305606946471412	6,6'-Methylenebis(4-chloro-2-nitrophenol)	279.977	356.965	0	--	-	--	--	--	--	--	-	-	-	-
M725T145_neg_NEG	35658613.8897027	96942027.2925106	21711297.322415	26519408.0274933	38448216.1158665	13360944.6626798	20142577.5010069	22602529.189455	45999991.6836844	63453828.2639983	17582704.8343358	33895138.4540188	38773417.8851113	33946128.3210832	-0.191821	0.741626748250936	0.876225192180793	0.30476794407902	Phosphatidylethanolamine alkyl 16	144.571	724.529	0.001	--	-	--	--	--	--	--	-	-	-	-
M465T250_neg_NEG	2027912.4862586	1925611.83140753	2202348.15281681	323301.630310863	7079939.62908597	935717.570328269	1830283.73899784	317811.428139232	321017.440000997	1426303.22228401	569872.308576214	901778.491337104	2415805.21670134	894511.104889233	-1.43333	0.163435832647518	0.442446074738982	0.303063146222338	Deoxycholic acid methyl ester	250.083	465.322	0.9292	--	-	--	--	--	--	--	-	-	-	-
M232T64_neg_NEG	22552004.2096062	5958925.20958513	23048280.4821794	28643428.5578683	26781569.5672243	29962500.8945777	13598829.8382181	34966138.5842097	25630545.4565204	24897816.6670987	29753120.5139605	27252942.6415598	22824451.4868402	26016565.6169279	0.188850337952466	0.503990036058087	0.728285488971198	0.302201095666479	5-Bromo-2-chloro-7H-pyrrolo[2,3-d]pyrimidine	64.3084	231.916	0.1088	--	-	--	--	--	--	--	-	-	-	-
M485T19_neg_NEG	50389007.1613004	16810444.0559644	28906228.962647	70024393.7934421	52256741.2439939	14761728.3425794	54318842.8493791	28860040.4471339	29575471.2840272	54290580.4173147	29623850.9050202	8951802.64964036	38858090.5933212	34270098.0920859	-0.181265	0.698268472330437	0.852698240918602	0.299835546994405	2-Iminobiotin	19.2552	485.19	0.5875	--	-	--	--	--	--	--	-	-	-	-
M501T191_neg_NEG	8126127.05084991	11896464.1824486	7635680.28655896	19408440.3316911	10161343.7253816	8835411.71492828	6409958.82021848	10369783.6224382	8506443.70613497	8232079.17807419	11373898.1521283	8732679.35821339	11010577.8819764	8937473.80620125	-0.300951	0.307633694234212	0.588231237585255	0.29855157358285	Propanoic acid, 2-[[4-[2-[[(cyclohexylamino)carbonyl](4-cyclohexylbutyl)amino]ethyl]phenyl]thio]-2-methyl-	191.338	501.307	0.5378	--	-	--	--	--	--	--	-	-	-	-
M261T256_neg_NEG	8387773.26270036	6841630.91637299	5240848.95513445	6869679.0178989	10675082.986964	9819743.39199858	12344610.4337741	9361100.61918688	8114044.86334878	9345901.87708853	9261975.83755864	8606483.71194505	7972459.75517821	9.50569e+06	0.25376587025295	0.167014976645759	0.446849220642376	0.29734977307843	5-(4-Methoxybenzylidene)thiobarbituric acid	256.341	261.029	0.1627	--	-	--	--	--	--	--	-	-	-	-
M619T269_neg_NEG	6762594.74434295	8412807.27875269	10913419.6217816	8722653.28268384	4658756.24048786	6814070.03668757	4149463.8646751	5261363.28960006	6225183.23619018	8603732.43795664	6733613.62552405	5730010.80883228	7714050.20078942	6117227.87712972	-0.334611	0.165195521616154	0.444597081011035	0.296717397659933	Phosphatidylinositol lyso 20	268.611	619.289	0.2296	--	-	--	--	--	--	--	-	-	-	-
M401T51_neg_NEG	7702586.13688833	4.37534e+06	6743288.42840747	9865211.5285059	3484305.23120362	6769397.68919427	2220746.33264096	1439663.06514445	3822067.22323438	9467426.37928476	1941626.44385676	8945581.81582099	6490020.93455243	4639518.54333038	-0.484248	0.316494262352159	0.596940720536058	0.296226245238681	Dehydrocholic acid	50.7327	401.231	0.0519	--	-	--	--	--	--	--	-	-	-	-
M113T28_neg_NEG	533897173.243283	309164122.980183	364153180.922703	308102531.515612	356547571.899013	278594120.957977	456607916.838013	357301272.020781	401615803.088178	278625309.969165	378365839.927439	337211210.940861	358409783.586462	368287892.13074	0.0392239483522309	0.83004273195191	0.92393162976931	0.296146477466526	Acetylendicarboxylate	27.9118	112.986	0.625	--	-	--	--	--	--	--	C03248	ko00620//Pyruvate metabolism	Carbohydrate metabolism	Metabolism
M427T364_neg_NEG	1689968.27376208	20881141.0746468	1292196.17907829	9275286.14699596	1533035.68949287	1339659.97991111	11487236.4731438	1329486.25727106	1531884.89915965	1241998.95198339	1618682.5783861	1207429.9737587	6001881.22398118	3069453.18895045	-0.967433	0.440461035689917	0.688581505398361	0.295611701909812	6:2 fluorotelomer sulfonic acid	364.276	426.961	0	--	-	--	--	--	--	--	-	-	-	-
M183T280_neg_NEG	7765133.85610886	9012822.73304073	9278270.09155434	7747672.32308881	4706593.82047967	8020728.46680408	6714430.97656852	5765337.97868772	6766781.09612887	8477557.5074286	3030490.79676099	6598594.79337553	7755203.54851275	6225532.19149171	-0.316967	0.153513484533937	0.429737174559374	0.294929078370128	(E)-2-Phenylethenesulfonic acid	280.113	183.016	0.8642	--	-	--	--	--	--	--	-	-	-	-
M645T211_neg_NEG	227242.54228272	648922.144786167	555864.206782616	534471.704313778	728751.921527969	652577.691366653	1052242.83156337	876186.114916259	1198586.52424496	1597169.88950787	1671047.36369892	2466682.88844497	557971.701843317	1476985.93539606	1.4043922269637	0.00381637018825715	0.0936197605511695	0.293952268725058	N-Lauroyl-D-erythro-sphingosylphosphorylcholine	210.591	645.498	0.2095	HMDB0012096	-	--	--	--	--	--	C00550	ko01100//Metabolic pathways;ko00600//Sphingolipid metabolism;ko04071//Sphingolipid signaling pathway;ko04217//Necroptosis	Cell growth and death;Global and overview maps;Lipid metabolism;Signal transduction	Cellular Processes;Environmental Information Processing;Metabolism
M186T539_neg_NEG	31057317.5394042	40366737.9100734	29843954.2669032	37477978.4953275	24749235.4495429	29390442.1995971	35222908.2896224	33541159.295709	27886795.6893539	23580039.312049	36359176.006732	16533948.6872938	32147610.976808	28854004.5467933	-0.15594	0.421982103314366	0.677364509609504	0.285123991153818	N6-(1-Iminoethyl)-L-lysine	538.855	186.125	0.9843	--	-	--	--	--	--	--	-	-	-	-
M790T216_neg_NEG	3158700.71665678	1487751.87783429	666478.185724611	649449.937508267	619281.998816691	3076010.67608211	186809.161511696	661493.130587756	206497.767432771	608745.531786177	358695.693831849	744269.395743095	1609612.23210379	461085.113482224	-1.80361	0.046218400675834	0.251515426880231	0.284194417571261	Sphingomyelin d18	215.621	789.613	0	--	-	--	--	--	--	--	-	-	-	-
M357T30_neg_NEG	7307293.15782106	6085047.78358823	15963306.1336196	11856230.3108308	7726547.87398711	14507118.4528028	5883389.45210002	4370648.01528786	17466393.7767914	671012.551013832	7858386.13046529	13927327.8492447	10574257.2854416	8362859.62915052	-0.338488	0.486073002053057	0.718079896708261	0.283001218223163	.beta.-L-Fucose 1-phosphate	30.2402	357.014	0.4036	--	-	Organic oxygen compounds	Organooxygen compounds	Carbohydrates and carbohydrate conjugates	-	HMDB0304542	C02985	ko01100//Metabolic pathways;ko00520//Amino sugar and nucleotide sugar metabolism;ko01250//Biosynthesis of nucleotide sugars;ko00051//Fructose and mannose metabolism	Carbohydrate metabolism;Global and overview maps	Metabolism
M299T36_neg_NEG	17360371.1372225	13528811.0101164	30053540.4963402	14346150.2387274	33597200.8484238	24818773.9486087	3.77237e+07	28030538.3931211	24305670.3038382	34009567.3157779	19424218.0651602	8715317.31775849	22284141.2799065	25368172.6727926	0.187002234815206	0.587197235751507	0.783489974677418	0.280708991473102	(r)-2-hydroxystearic acid	36.1482	299.259	0.308	--	-	--	--	--	--	--	-	-	-	-
M115T71_neg_NEG	821135476.003525	811312533.338534	1275577393.68348	923290124.618278	916923039.514489	1055064870.82489	1057061719.19782	955064335.132528	1154980878.57045	845215896.171831	1032622204.43392	655934658.194829	967217239.663866	950146615.283563	-0.0256898	0.870129529548126	0.93998264263879	0.278001905546009	Alpha-ketoisovaleric acid	71.2598	115.04	0.9884	HMDB0000019	759-05-7	Organic acids and derivatives	Keto acids and derivatives	Short-chain keto acids and derivatives	759-05-7	HMDB0000019	C00141	ko01100//Metabolic pathways;ko01110//Biosynthesis of secondary metabolites;ko01240//Biosynthesis of cofactors;ko01230//Biosynthesis of amino acids;ko01210//2-Oxocarboxylic acid metabolism;ko00280//Valine, leucine and isoleucine degradation;ko00770//Pantothenate and CoA biosynthesis;ko00785//Lipoic acid metabolism;ko00290//Valine, leucine and isoleucine biosynthesis	Amino acid metabolism;Global and overview maps;Metabolism of cofactors and vitamins	Metabolism
M322T312_neg_NEG	10321827.7321675	9418308.39686588	9179002.14385092	7226315.80763016	11224073.6307126	9106721.93868357	6113253.08117804	6575166.78556915	8411996.87636627	5995828.21163051	13122606.2101039	6706090.90830019	9412708.2749851	7820823.67885801	-0.267289	0.23006700209975	0.514589576133632	0.277392185166248	2-(Benzoylamino)-5-phenyl-3-thiophenecarboxylic acid	311.863	322.061	0.695	--	-	--	--	--	--	--	-	-	-	-
M298T298_neg_NEG	34308843.9014909	21532329.6146584	15795143.420137	20004506.8063931	11000737.2813036	15829312.1293411	17253930.9706657	16679054.4524809	38250362.015197	31641410.340032	23189153.4256983	12279769.5626906	19745145.525554	23215613.4611274	0.233597403132819	0.521241527599111	0.737988051524161	0.27516571917899	4-{[4-(Acetyloxy)benzoyl]amino}benzoic acid	297.945	298.07	0.0597	--	-	--	--	--	--	--	-	-	-	-
M572T225_2_neg_NEG	21311507.4274947	7869155.00135183	13303196.3052129	53299150.6492775	7221367.12135453	7811735.81439203	27044210.9401879	8231747.2995125	9932765.89169038	33580516.3639459	6057125.8212494	2750865.3425378	18469352.0531806	14599538.609854	-0.33921	0.673885430699038	0.839409767539836	0.274978591644928	Phosphatidylcholine lyso 20	224.838	572.326	0	--	-	--	--	--	--	--	-	-	-	-
M175T245_neg_NEG	17311911.0336663	16903950.8568318	13031853.3756237	10858413.0088847	20603279.2469858	22701021.0255258	23741063.0801609	26825187.0702038	25507370.1397744	10854772.1147908	10706435.6900296	18607969.2878013	16901738.091253	19373799.5637935	0.196935307353994	0.49148552001325	0.720798960675425	0.273054309870186	D-Glucuronolactone	244.749	175.025	0.4696	HMDB0006355	32449-92-6	Organoheterocyclic compounds	Furofurans	Isosorbides	32449-92-6	HMDB0006355	C02670	ko01100//Metabolic pathways;ko00053//Ascorbate and aldarate metabolism	Carbohydrate metabolism;Global and overview maps	Metabolism
M377T34_neg_NEG	3515475.44643631	498453.585353561	5717546.52095391	4786081.03710607	4112349.99113449	583514.475071635	5915525.95257522	4375654.78963929	9102332.62226716	4630938.37546913	4630938.37546913	1086041.42075758	3.20224e+06	4956905.25602959	0.630359668187052	0.233976509512374	0.518082044413066	0.272474044526678	9-Deoxy-9-methylene-16,16-dimethylprostaglandin E2	34.4543	377.276	0.9615	--	-	--	--	--	--	--	-	-	-	-
M351T308_neg_NEG	1706435.21539965	3274493.65349837	1186000.84437272	1925630.26388625	3897642.51253604	1376216.74569264	2033341.23485203	4725681.34740089	2108055.68706186	3582687.35489034	7058146.45377063	1695675.44338802	2227736.53923095	3533931.25356063	0.66569535100731	0.202880770047287	0.486629103173072	0.271291786001421	Fialuridine	308.305	350.948	0.028	--	-	--	--	--	--	--	-	-	-	-
M171T116_neg_NEG	12692514.5480567	12693028.5827801	18754035.6674638	14470077.4636499	17539923.6738654	12540893.0790564	9229655.35100414	9511078.59698381	8564332.22552003	10321319.367146	8243895.56736217	29293050.0456075	14781745.5024787	12527221.8589373	-0.23875	0.539183386033037	0.749776956668167	0.269948617677414	(-)-Hydroxycitric acid lactone	116.153	170.997	0.7565	--	-	--	--	--	--	--	-	-	-	-
M201T308_neg_NEG	134008015.772274	207621091.797831	183259636.198189	159752655.07624	151064276.490886	145843239.23951	199647036.358144	152660139.10733	157030913.382362	195588400.749797	175406721.915631	128066786.833498	163591485.762488	168066666.391127	0.03893595098613	0.782288149222295	0.898843597832572	0.26511057134903	6-(Trifluoromethyl)-1,4-dihydro-2,3-quinoxalinedione	307.627	201.025	0.4194	--	-	--	--	--	--	--	-	-	-	-
M335T67_neg_NEG	19151001.0558197	27395159.3677423	34779436.2566557	9536180.43614929	23267017.0691728	39388327.5858325	10221726.519347	28966460.2104909	33170615.8433255	29812812.9332383	19639739.2550406	10973814.9305714	25586186.9618954	22130861.6153356	-0.209306	0.577906519365252	0.777569013196601	0.262942170118173	12-epi-Leukotriene B4	66.7998	335.223	0.99	HMDB0005089	83709-73-3	Lipids and lipid-like molecules	Fatty Acyls	Eicosanoids	83709-73-3	HMDB0005089	C04853	ko00590//Arachidonic acid metabolism	Lipid metabolism	Metabolism
M765T207_neg_NEG	513679.541358871	967407.495763961	197635.276716274	251677.161018665	303021.952826131	249979.645280687	716611.078686867	622835.394879134	1066038.73252671	1758163.63343784	1440912.62587105	1360778.64235573	413900.178827432	1160890.01795956	1.48787652159043	0.00613888014335403	0.111764105382224	0.262223427144209	Phosphatidylethanolamine alkenyl 17	207.294	764.557	0	--	-	--	--	--	--	--	-	-	-	-
M102T380_neg_NEG	4501778.45875379	4280635.0301596	4663029.87183303	4129526.6557485	3604425.76073368	3976818.85273062	4723202.82020336	4846959.24240289	4864843.31070709	5334143.48831708	4915477.10350295	4570316.85122887	4192702.43832654	4875823.80272704	0.217765548509502	0.0044561211574658	0.0999848278963989	0.261444292856419	Dimethylglycine	379.565	102.056	0.9818	HMDB0000092	1118-68-9	Organic acids and derivatives	Carboxylic acids and derivatives	Amino acids, peptides, and analogues	1118-68-9	HMDB0000092	C01026	ko01100//Metabolic pathways;ko00260//Glycine, serine and threonine metabolism	Amino acid metabolism;Global and overview maps	Metabolism
M196T64_neg_NEG	3373939.17568739	1383825.57401939	2444462.15218199	3577880.70284076	3323420.90064527	2573026.83979824	3613655.39156237	3581439.3168217	1009049.65638055	2729226.68968027	7677143.00918289	5934964.2942285	2779425.89086217	4090913.05964271	0.557635961956732	0.22941528699826	0.51430353145609	0.260443973570012	1-(2,4-Dihydroxy-5-nitrophenyl)ethanone	64.4251	196.025	0.9245	--	-	--	--	--	--	--	-	-	-	-
M285T27_neg_NEG	3918757.30748035	4094536.02036787	47261012.643689	7038974.48232616	3445901.63627466	8341402.15431894	22441837.2588697	672294.907599567	5105453.49030757	64587474.7514393	3514145.64726992	5043966.73070646	12350097.3740762	16894195.4643654	0.452005231339586	0.718613905483622	0.863448205627966	0.26002334049408	6-Phenyl-1-(4-pyridinylmethyl)-1H-pyrazolo[3,4-b]pyridine-4-carboxylic acid	27.2495	285.116	0.0202	--	-	--	--	--	--	--	-	-	-	-
M366T19_neg_NEG	212570.672063498	709663.861546249	1186355.27868416	2763230.98667087	1394260.71401595	1227053.62535582	1775537.58481227	1645574.66100302	1592760.87368209	2641251.90830971	4037919.47461295	1806144.59550132	1248855.85638942	2249864.84965356	0.849231370813336	0.0854096210110893	0.32672162819574	0.258361542273398	2H-Indol-2-one, 4,7-dichloro-1,3-dihydro-3-hydroxy-3-[2-(4-methoxyphenyl)-2-oxoethyl]-	18.6365	366.014	0	--	-	--	--	--	--	--	-	-	-	-
M329T140_neg_NEG	6541704.03150891	6111884.93291116	5432520.42104844	6107791.59417415	6458919.96179518	5025094.23262894	20008941.8735266	4338673.44719895	5313402.82248496	6057781.00166213	5777061.97246237	5999769.04379196	5946319.1956778	7915938.36018783	0.412763469924429	0.439167188418832	0.687730911697822	0.257881995759483	(12Z)-9,10,11-Trihydroxyoctadec-12-enoic acid	139.647	329.234	0.9853	--	-	--	--	--	--	--	-	-	-	-
M477T209_neg_NEG	3885373.72049791	4056448.08579726	6467458.20671317	7042834.27644825	5317894.98758575	5582924.3909701	5517867.78145129	3736297.33253322	6571468.14322083	7647554.66571978	9335028.27981182	7810801.70572696	5392155.61133541	6769836.31807732	0.328258820946089	0.178697525433053	0.460161834703798	0.256985892602527	3-(.beta.-D-Glucopyranosyloxy)-15-hydroxy-2,15-dimethylhexadecanoic acid	208.641	477.31	0.9539	--	-	--	--	--	--	--	-	-	-	-
M667T481_neg_NEG	2083969.26214054	2121047.26616984	1781928.31526762	1.79577e+06	1465269.64839322	1662597.19416778	1337837.8292102	834549.124795784	2070766.78881619	913219.808523779	896481.952634801	638469.318029146	1.81843e+06	1115220.80366832	-0.705364	0.0138022418890118	0.155454014898644	0.255104189543448	[(2r,3s,4s,5r,6r)-6-[1,7-bis(4-hydroxyphenyl)-5-oxoheptan-3-yl]oxy-3,4,5-trihydroxyoxan-2-yl]methyl (e)-3-(4-hydroxyphenyl)prop-2-enoate	480.905	667.252	0.0023	--	-	--	--	--	--	--	-	-	-	-
M393T336_neg_NEG	21541350.6052334	32317184.3787788	36365298.1407178	41063369.8476895	36394334.8126057	38425098.8892931	36496326.4441583	34920474.1349505	43788775.7515322	36298412.5910033	37197711.2201049	32274563.883331	34351106.1123864	36829377.3375134	0.100500451404906	0.459589629239105	0.701461954293753	0.255024880279368	Thiophanic acid	336.292	392.88	0.0001	--	-	Benzenoids	Benzene and substituted derivatives	-	-	HMDB0259024	-	-	-	-
M457T311_neg_NEG	4010658.38504641	3187789.2435302	3800140.72336282	4149169.64687112	12720909.0897797	5037992.79162581	5098334.48099316	5376319.74859751	7730628.51896606	5003531.39190033	13823573.1755603	7537941.76153551	5484443.31336934	7428388.17959214	0.43770401665249	0.356190309484436	0.626367286606198	0.254757931309757	Diadenosine pentaphosphate	311.28	456.996	0.0015	HMDB0001192	41708-91-2	Nucleosides, nucleotides, and analogues	(5'->5')-dinucleotides	-	41708-91-2	HMDB0001192	-	-	-	-
M782T161_neg_NEG	2673461.87207826	4975604.09961091	2950241.56693371	3909243.03838944	2522053.53704382	1832184.16473844	1866524.53079754	2531444.56362797	3072406.25924502	4440444.13221295	7751012.48977396	8002677.13887852	3143798.04646576	4610751.51908933	0.552493374955472	0.24295161245585	0.526567002682305	0.253882826311715	N-Stearoyltaurine	160.687	781.551	0.2416	--	-	Lipids and lipid-like molecules	Fatty Acyls	Fatty amides	63155-80-6	HMDB0240595	-	-	-	-
M452T7_neg_NEG	9307512.79550722	4634685.12855643	4764832.54328818	5630373.1942023	10628095.9708992	5232478.35793854	5896834.83768589	5790718.8674559	5384612.67640327	5175156.55566017	5142997.95721231	5151406.01479659	6699662.99839864	5423621.15153569	-0.304832	0.259037577968276	0.544461748734847	0.252615391786047	Benzenesulfonamide, 2-chloro-N-[3-(5-chloro-3-methylbenzo[b]thien-2-yl)-1-methyl-1H-pyrazol-5-yl]-	7.1751	451.991	0.0381	--	-	--	--	--	--	--	-	-	-	-
M563T405_neg_NEG	4065394.00417868	2569682.57462297	1847534.62233208	1700519.93017437	2680367.92347447	2249605.56884916	2149361.99170993	1586583.19796541	1414812.15087088	1427161.67742965	1725595.39690055	1769588.36242002	2518850.77060529	1678850.46288274	-0.585292	0.0439331968111817	0.245325076546434	0.250288330415922	Benzeneacetic acid, 4-chloro-.alpha.-(4-chlorophenyl)-	405.356	563.011	0.1321	--	-	--	--	--	--	--	-	-	-	-
M129T59_neg_NEG	933343292.984738	2028314408.78194	10453562.4427352	2106528459.68221	1242914641.0607	1440503631.59646	948787549.449993	1130359057.8241	1553258074.48578	1492971986.12367	1666358227.23292	889149743.555773	1293676332.75813	1280147439.77871	-0.0151667	0.969424920626251	0.986067147530235	0.248620241628137	3-methyl-2-oxopentanoate	59.0552	129.056	0.9997	HMDB0000491	24809-08-3	--	--	--	--	--	-	-	-	-
M459T362_neg_NEG	1527343.75340294	2420213.8230936	2194910.8168864	2633153.76721052	1982426.50374662	2405067.22441142	2319360.11502689	3121986.34628446	2835673.77310689	2619250.55337562	3613683.32641099	2786793.91378278	2193852.64812525	2882791.33799794	0.393999786335558	0.017599819517445	0.169126244076861	0.248092912237325	4-Bromophenoxyacetic acid	361.627	458.909	0	--	-	--	--	--	--	--	-	-	-	-
M518T321_neg_NEG	2614519.44129487	2328476.74123631	3925300.25802063	2160723.43446647	2698848.25458171	2022081.88769768	1610436.74306668	1835270.50174527	2423205.23226731	2334204.05722401	1195472.10910627	1746743.59640365	2624991.66954961	1857555.3733022	-0.498908	0.0464079566664128	0.251515426880231	0.247320764532025	Dye X-16295-48-D	321.094	518.13	0.0219	--	-	--	--	--	--	--	-	-	-	-
M339T26_neg_NEG	202051755.358402	332178376.212397	328026474.596161	221606969.144101	154403194.669028	181145883.596292	367773094.385541	268680535.90792	278685491.809217	170670366.830358	183246145.952462	185461196.73567	236568775.596063	242419471.936861	0.0352459187131464	0.897097078945292	0.952063076744465	0.247291520762813	15-Ketoiloprost	26.1113	339.2	0.997	--	-	--	--	--	--	--	-	-	-	-
M359T32_neg_NEG	8435846.85096409	2414547.80438975	5231423.45416812	13413279.5038151	8990881.41770411	4500424.11922877	7557274.04630501	8702547.26945077	15065457.0145034	431090.600399487	11670356.116114	13387837.4141893	7164400.52504499	9469093.74349366	0.402380363308102	0.409295005231757	0.667341546135544	0.247074331972794	Thieno[2,3-b]pyridine-5-carbonitrile, 6,7-dihydro-4-hydroxy-3-(2'-hydroxy[1,1'-biphenyl]-4-yl)-6-oxo-	31.6419	359.047	0.0019	--	-	--	--	--	--	--	-	-	-	-
M587T19_neg_NEG	29094877.9787955	10201414.1265626	1.76328e+07	39700148.6128133	28818553.6382257	8980213.9324274	30340311.6172827	16781733.5767677	15382344.3899623	30824063.4968252	18581065.5683379	5126504.67776813	22404675.6077541	19506003.887824	-0.199882	0.658422942730101	0.829059419475963	0.245977933262779	2-(3-Nitrophenyl)-4-quinolinecarboxylic acid	18.8983	587.129	0.0336	--	-	--	--	--	--	--	-	-	-	-
M114T168_neg_NEG	60473695.4023188	14419896.7179353	16749815.1464077	13204971.0786328	15597191.4332976	15690254.8048898	24856787.7179134	14627295.3250871	17040254.0098269	18088667.9093589	17063571.577687	24026933.1326736	22689304.097247	19283918.2787578	-0.234614	0.670164526527318	0.836994703645571	0.245945389815317	Proline	167.869	114.056	0.9987	HMDB0000162	147-85-3	Organic acids and derivatives	Carboxylic acids and derivatives	Amino acids, peptides, and analogues	344-25-2	HMDB0003411	C00148	ko01100//Metabolic pathways;ko01110//Biosynthesis of secondary metabolites;ko02010//ABC transporters;ko01230//Biosynthesis of amino acids;ko04974//Protein digestion and absorption;ko00470//D-Amino acid metabolism;ko05230//Central carbon metabolism in cancer;ko00970//Aminoacyl-tRNA biosynthesis;ko04978//Mineral absorption;ko00330//Arginine and proline metabolism	Amino acid metabolism;Cancer: overview;Digestive system;Global and overview maps;Membrane transport;Metabolism of other amino acids;Translation	Environmental Information Processing;Genetic Information Processing;Human Diseases;Metabolism;Organismal Systems
M187T332_2_neg_NEG	61186546.8899989	112033796.135841	92601294.1178711	108191640.879572	88771551.7803628	75801565.4957506	64918759.712218	111084796.750049	77201146.8766416	97719466.8634676	55644098.2006807	107553249.124165	89764399.2165661	85686919.5878703	-0.0670684	0.74687565279002	0.879509838994884	0.24551598121475	N-acetylglutamine	332.411	187.072	0.9599	HMDB0006029	2490-97-3	Organic acids and derivatives	Carboxylic acids and derivatives	Amino acids, peptides, and analogues	2490-97-3	HMDB0006029	-	-	-	-
M363T43_neg_NEG	18041197.2554645	48408025.1142542	48214187.5302937	12090969.5811829	24478986.3816619	13524780.0277615	36619661.263677	12956744.8801747	58349901.5865267	17466635.3401567	40660891.0436275	25182598.5777998	27459690.9817698	31872738.7819937	0.215007603129399	0.658059637552548	0.828961120818652	0.245186292335941	9S,11R,15S-Trihydroxy-20a,20b-dihomo-5Z,13E-prostadienoic acid	42.9824	363.252	0.2502	--	-	--	--	--	--	--	-	-	-	-
M824T97_neg_NEG	6801805.01116763	4464482.40852429	4417567.77397012	12711095.4179068	7288308.02270732	18028226.2257023	14906335.3037354	7957896.49015523	16951142.379657	16975944.8464114	4977076.08000527	5735543.44009704	8951914.14332974	11250656.4233436	0.329741073638138	0.486656717767644	0.718158683324396	0.245034201246602	PG 40:5	97.3478	823.562	0.0577	--	-	--	--	--	--	--	-	-	-	-
M301T97_2_neg_NEG	19406789.4276461	16664928.4738291	19291116.5037483	8107343.7893755	16007817.8828007	12528654.8448499	17683899.9070582	12261699.8028874	9909662.95668504	15355886.4555815	12753163.5133538	12669458.1529162	15334441.8203749	13438961.7980804	-0.190354	0.385989552641786	0.651405015271376	0.244691836905397	12R-Hydroxy-5Z,8Z,10E,14Z-eicosatetraenoic acid	97.094	301.217	0.4436	--	-	--	--	--	--	--	C14822	ko01100//Metabolic pathways;ko00590//Arachidonic acid metabolism;ko04925//Aldosterone synthesis and secretion	Endocrine system;Global and overview maps;Lipid metabolism	Metabolism;Organismal Systems
M297T27_neg_NEG	86395999.6576193	138045251.359218	99338163.917483	70820778.6827922	68778689.0467231	64465589.5725976	133816270.335593	85096122.3539318	74731989.4601971	5.35205e+07	66449034.6666364	79581767.1535442	87974078.7060722	82199284.9279771	-0.0979527	0.725321980679184	0.867401212043166	0.244340511098273	8-Geranyl-7-hydroxycoumarin	27.0534	297.153	0.9974	--	-	--	--	--	--	--	-	-	-	-
M327T217_neg_NEG	3595295.34701017	2459977.23352056	2443854.5989404	2318826.13799125	3534127.07666811	2410668.71915356	3011616.59752578	3057352.30392017	2481208.87002176	7875983.82281693	2237191.05061264	5824701.29381275	2793791.51888068	4081342.32311834	0.546819355380873	0.207551489643302	0.490376261475211	0.24385509977078	cis-4,7,10,13,16,19-Docosahexaenoic acid	217.274	327.233	0.9546	HMDB0002183	6217-54-5	--	--	--	--	--	C06429	ko01040//Biosynthesis of unsaturated fatty acids	Lipid metabolism	Metabolism
M224T220_neg_NEG	24731156.0259444	25830335.4090256	27918720.4898504	25829960.3835548	32793250.8793639	29963764.7892464	31491365.1614379	25251316.3538557	23362353.6010508	25115911.8872728	26095518.9601303	25913986.3606469	27844531.3294976	26205075.3873991	-0.0875478	0.35307343580788	0.623886784555231	0.242573327638359	2-Methoxyacridin-9-ol	219.556	224.069	0.7331	--	-	--	--	--	--	--	-	-	-	-
M247T374_neg_NEG	234093817.707889	233717168.229737	224851086.195534	205120341.94162	247763837.404406	176178069.541211	219586921.898138	239642033.884458	221372417.151602	224118405.392483	212916765.230566	231371945.342686	220287386.836733	224834748.149989	0.0294781290108039	0.693410345522108	0.849794392611892	0.242255366226012	3-Bromo-5-phenylsalicylic acid	373.553	246.981	0.0795	--	-	--	--	--	--	--	-	-	-	-
M446T316_neg_NEG	5550528.33382201	6061930.13085203	6885241.16587751	6718635.69459968	5513046.94257607	7430158.49305853	9302488.47848129	6285694.08283425	7140085.02259578	7775347.95291686	5996890.14309372	7398034.97279073	6359923.46013097	7316423.44211877	0.202129171099436	0.1287030340867	0.396595250786361	0.240066405362046	Sisomicin	316.445	446.003	0.0009	--	-	--	--	--	--	--	-	-	-	-
M192T188_neg_NEG	38461194.2443475	41096580.5258081	41229661.3901607	61528285.8817364	35249605.4837111	39595714.3107354	46323484.6129069	53559258.9682335	35355134.3305614	37530799.7470501	29075275.4372989	37295696.047122	42860173.6394165	39856608.1905288	-0.104819	0.57837906694417	0.777796583927282	0.236817149441835	4-(4-Fluoroanilino)-4-oxobutanoic acid	188.417	192.051	0.2466	--	-	--	--	--	--	--	-	-	-	-
M287T635_neg_NEG	3.40377e+07	24776229.5476304	9904697.53463559	23300410.7460731	24628278.2979027	23342154.8608924	29545690.0568905	22622183.9736762	21053321.2747593	21889906.3448386	9460051.4281901	21441518.226088	23331583.039799	21002111.8840738	-0.15175	0.583990796481025	0.781901506342812	0.234985818816789	4-Chloro-N-(4-methyl-1,3-thiazol-2-yl)benzenesulfonamide	634.543	286.974	0.0296	--	-	--	--	--	--	--	-	-	-	-
M645T190_neg_NEG	7027239.77590939	7752560.8630938	12270282.1761166	8442931.4462187	8197239.8942224	8071202.24329623	6104637.12035045	5481774.35715995	13959220.229157	7290595.81353702	6465551.02677329	4494243.23263277	8626909.39980952	7299336.96326841	-0.241078	0.420056060698333	0.675859853507093	0.234759207672323	Haploperoside E	190.036	645.221	0.0122	--	-	--	--	--	--	--	-	-	-	-
M293T24_neg_NEG	72106448.7097301	188094530.88888	206379625.382028	84732097.0764982	97778701.3623711	91496910.0053999	116387913.639813	160928166.317948	125510548.163236	85176514.6877899	55268886.3523509	156315085.983781	123431385.570818	116597852.524153	-0.0821681	0.818511251884458	0.917700632649955	0.234466164270938	Embelin	23.8286	293.179	0.972	--	-	Organic oxygen compounds	Organooxygen compounds	Carbonyl compounds	-	HMDB0251767	-	-	-	-
M334T374_neg_NEG	28885155.4093047	28413691.314662	48862214.8012841	31609132.7571652	18694209.8101119	16352523.8931679	41093893.3569202	15617270.9547441	34705845.5787179	27755297.0351511	17467229.2781665	20312123.2598975	28802821.3309493	26158609.9105996	-0.138924	0.683119965697464	0.845265129511499	0.234436096466057	Nicotinamide ribotide	374.207	334.05	0	HMDB0000229	75414-16-3	Nucleosides, nucleotides, and analogues	Pyridine nucleotides	Nicotinamide nucleotides	75414-16-3	HMDB0000229	C00455	ko01100//Metabolic pathways;ko00760//Nicotinate and nicotinamide metabolism	Global and overview maps;Metabolism of cofactors and vitamins	Metabolism
M441T50_neg_NEG	3269162.06297461	4772920.24631192	1182040.10837564	22072568.0335213	3784806.92689626	4979427.46383914	1902116.58326373	2252600.53742009	4757520.64143065	10481604.1136713	5637084.51380043	3304565.25134525	6676820.80698648	4722581.94015524	-0.499585	0.576502205558912	0.776698675049413	0.233200775565382	7-Keto-3.alpha.,12-.alpha.-dihydroxycholanic acid	50.2206	441.253	0.0044	HMDB0000391	911-40-0	--	--	--	--	--	-	-	-	-
M389T248_neg_NEG	3959125.1218114	4256244.21958097	3845595.95581073	3251908.9483793	2.63439e+06	3082052.78696084	1046804.64298874	1616988.23490199	2509661.98195289	1943225.97653074	4978758.32366321	3218789.26891321	3504886.92848637	2552371.40482513	-0.45753	0.15871885392079	0.43629345280117	0.231439795540434	4-Iodosuberoylanilide hydroxamic acid	248.097	389.038	0	--	-	--	--	--	--	--	-	-	-	-
M621T311_neg_NEG	473119.720676819	440118.96913907	662675.050533676	1000929.43083497	571316.353759516	787659.860081369	879935.209220585	1510959.46856695	1193097.99002685	964929.467455113	1208708.07675398	1260148.84701579	655969.897504237	1169629.84317321	0.834350511202292	0.00222469598474426	0.0826921658390647	0.230590342050042	Suffruticoside e	311.184	621.001	0	--	-	--	--	--	--	--	-	-	-	-
M172T65_neg_NEG	9609882.08044854	17756220.8435603	8197432.97952785	25837879.7411751	10392698.571491	12051968.8027605	11040412.5620521	13356796.2116397	13844289.1267949	12974597.0256516	9320217.57781271	12395141.9811689	13974347.1698272	12155242.4141867	-0.201202	0.533167776968705	0.745101141021072	0.23024945106509	(1S,3R)-1-Aminocyclopentane-1,3-dicarboxylic acid	65.3675	172.061	0.2025	--	-	--	--	--	--	--	-	-	-	-
M433T169_neg_NEG	3196741.32159953	3121206.58627809	2675050.04768003	3912408.08056563	11483166.0573709	2750982.04073582	3041344.56971687	3131159.64207251	13237406.5656087	3854829.30778171	12276072.789406	3900002.50030009	4523259.02237167	6573469.22914765	0.539292357959734	0.415667695241964	0.672068203565295	0.226614686666621	Philanthotoxin 74	168.502	433.317	0.961	--	-	--	--	--	--	--	-	-	-	-
M239T653_neg_NEG	3968177.78257968	2369853.19705922	760172.748688302	3170403.57307937	5190813.36289112	3111867.3889163	491287.552086427	1459979.98423022	2924351.32786742	2593694.26936713	2790827.59647935	2855878.15855104	3095214.67553567	2186003.14809693	-0.501744	0.242385362527794	0.526567002682305	0.226547874237071	2,3-Difluoro-6-iodobenzoic acid	653.345	238.911	0.0192	--	-	--	--	--	--	--	-	-	-	-
M859T168_neg_NEG	11389191.6166081	13159408.6037819	7236555.79558284	10034061.277498	10621866.1773818	7627306.96027415	9289216.33552045	8672775.52815594	10222908.1349133	15406221.5199916	13015281.9251792	12136628.5581037	10011398.4051878	11457172.0003107	0.194607478580705	0.323025511787367	0.601908703955599	0.22654578834468	Phosphatidylcholine 19:0-18:2	168.266	858.624	0	--	-	--	--	--	--	--	-	-	-	-
M491T336_neg_NEG	26207404.763763	24376501.2114773	24777449.2654874	26957027.6381156	24589079.2137326	25852671.4223481	24183650.323373	22815063.7124417	29010848.5054108	24430566.6326543	24167147.0756725	21495936.8182829	25460022.2524873	24350535.5113059	-0.0642802	0.345318084733865	0.619145242325765	0.225838101014358	3-Bromo-2-nitrobenzoic acid	336.211	490.857	0	--	-	--	--	--	--	--	-	-	-	-
M365T71_neg_NEG	10981650.7436607	31464078.2719188	13682345.0659683	20260070.9499092	5500355.73821883	9568618.5547138	7383437.81498615	11682322.4220046	5263017.90639474	16668250.2830977	17300335.0876474	18150151.1412547	15242853.2207316	12741252.4425642	-0.258626	0.584244625966124	0.782094568493034	0.224814688720861	17,20-Dimethylprostaglandin F1.alpha.	71.126	365.267	0.3599	--	-	--	--	--	--	--	-	-	-	-
M430T16_neg_NEG	24182568.4503174	22474434.009334	20311283.2632703	21545273.1583034	22081946.9628787	23329143.205033	23375400.3573836	21092632.5982078	17689929.0717634	20291722.3786086	25390544.9753232	16583101.7741297	22320774.8415228	20737221.8592361	-0.106164	0.306164790122997	0.586148946587231	0.224631598354312	(S)-N-(2,3-Dihydroxypropyl)-3-(2-fluoro-4-iodophenylamino)isonicotinamide	15.9738	430.009	0	--	-	--	--	--	--	--	-	-	-	-
M705T177_2_neg_NEG	6485655.6845846	9487570.14899684	6008575.51155627	6939701.19664055	7861436.81760401	4291656.74621887	5888525.95954986	4555752.89104997	10189047.5773483	11919855.3350364	9292471.99114011	8213246.74087782	6845766.01760019	8343150.08250041	0.285380214747045	0.285639773906659	0.569945561712177	0.224364143855943	Phosphatidylethanolamine alkyl 18	176.645	704.559	0.0029	--	-	--	--	--	--	--	-	-	-	-
M235T353_neg_NEG	3737515.63488084	3121532.35100112	2879239.5621314	3807597.38252108	4092116.40707458	3782513.56572087	4394756.63905626	3756401.21196688	4017273.53449247	4911936.78875962	3880156.65797926	4397661.93614491	3570085.81722165	4226364.4613999	0.243458429766048	0.0290425365611358	0.20453445734745	0.222859888324528	4,4,4-Trifluoro-1-(5-methylthiophen-2-yl)butane-1,3-dione	353.046	235.01	0.0812	--	-	--	--	--	--	--	-	-	-	-
M599T269_neg_NEG	5707152.71743127	9105193.55103575	11932244.9277085	10015137.6458388	8540710.87035061	8402376.34221856	6655474.87230802	7822850.64367491	9023974.48185348	13658149.4177508	13251537.663239	11798940.8279299	8950469.34243058	10368487.9844594	0.212170283054473	0.355560670985169	0.625908861850973	0.221803573442572	Phosphatidylinositol lyso 18	269.291	599.321	0	--	-	--	--	--	--	--	-	-	-	-
M239T11_neg_NEG	2646046.7341295	1227550.8418159	1701290.70533298	684446.814873433	974419.659769897	2337078.74139953	2093117.73036949	1108017.44231424	1232702.68221609	7305549.95085914	3079884.42778343	1469777.47902017	1595138.91622021	2714841.61876043	0.767185965280889	0.296037898086013	0.578447493622406	0.221564632994583	Anthraflavic acid	10.6184	239.04	0.0283	--	-	--	--	--	--	--	-	-	-	-
M432T186_neg_NEG	813814.942235654	11241745.4236148	22546713.2781268	7441671.75019368	7536181.9247501	5877123.9814342	2874963.28034362	6359278.4465093	11972111.1523625	10339218.6189711	6880381.46061244	5753704.00115236	9242875.21672587	7363276.15999189	-0.327994	0.579756312388558	0.778933598956011	0.220395525434057	Mycophenolate Mofetil	186.499	432.193	0.6853	HMDB0014826	128794-94-5	Organoheterocyclic compounds	Isocoumarans	Isobenzofuranones	24280-93-1	HMDB0015159	-	-	-	-
M199T47_neg_NEG	229373415.677325	235599349.177382	194602618.912831	203699137.526761	2.22311e+08	167765237.345852	188905001.329054	243916359.525842	197302092.458549	148470653.809161	162299870.440789	359999251.665887	208891760.961025	216815538.20488	0.0537125606990899	0.816743740138336	0.91692603203353	0.219862291423648	Dodecanoic acid	46.5371	199.17	0.9992	HMDB0000638	143-07-7	Lipids and lipid-like molecules	Fatty Acyls	Fatty acids and conjugates	-	HMDB0303348	C02679	ko01100//Metabolic pathways;ko01110//Biosynthesis of secondary metabolites;ko00061//Fatty acid biosynthesis	Global and overview maps;Lipid metabolism	Metabolism
M186T320_neg_NEG	6030838.32690909	4124091.10341202	5469730.20257098	5158618.76657207	4285806.02510884	4398737.65762279	4301277.99858566	4433489.87542767	3656046.34169235	5298958.38327377	3471516.02624241	3788257.84432551	4911303.68036596	4158257.74492456	-0.240127	0.0994117299878211	0.35005765085684	0.216144187415893	Hexanoic acid, 5-(acetylamino)-4-oxo-	320.488	186.077	0.0474	--	-	--	--	--	--	--	-	-	-	-
M409T352_neg_NEG	1863008.90641525	1415091.77556569	1188546.21481448	1160313.6954605	1371538.93125631	1273299.03191094	1085782.83029276	798228.60104771	856812.270359907	989325.984771381	691577.868770488	1058896.88635883	1378633.09257053	913437.406933513	-0.593861	0.00357360007404517	0.09204600489825	0.216124663760349	Iminodi(methylphosphonic acid)	351.882	408.983	0	--	-	--	--	--	--	--	-	-	-	-
M321T97_1_neg_NEG	6209309.26007538	2385128.59422647	7445152.09204558	10820897.2531199	5153686.02342286	3631843.99994697	4404955.25847864	7642783.19714248	18868402.2116954	5857904.61793715	6985909.13492464	4004104.55832814	5941002.87047286	7960676.49641774	0.422184550269856	0.449438968637121	0.694790771054581	0.216123882784626	2-Amino-1H-quinazolin-4-one	96.7421	321.111	0.0001	--	-	--	--	--	--	--	-	-	-	-
M305T209_neg_NEG	10557766.1287974	8254149.93246909	6749436.43820191	7792731.4352722	7508291.65762287	8388359.10820076	7562238.18420356	6519934.49006509	5797308.64611598	9323788.00520686	5743099.8307052	8410206.87716663	8208455.78342737	7226096.00557722	-0.183894	0.245279608693401	0.529148958534201	0.215274243559882	{[4-(4-Chlorophenyl)-3-cyano-6-phenyl-2-pyridinyl]sulfanyl}acetic acid	208.644	305.055	0.3077	--	-	--	--	--	--	--	-	-	-	-
M200T188_2_neg_NEG	27139107.0536801	53652727.4970298	23473121.6778457	21486951.1596864	19172925.1038234	19880923.3981631	15864074.9021305	36061807.3840168	33838012.4631702	32282764.2153044	14767509.4499587	14254378.391105	27467625.9817047	24511424.4676143	-0.164278	0.676490057940089	0.841300707239042	0.215235669562112	7-(2-Thienyl)pyrazolo[1,5-a]pyrimidine-3-carboxylic acid	188.493	200.033	0.0574	--	-	--	--	--	--	--	-	-	-	-
M297T217_neg_NEG	5874087.07407832	4857909.27635877	5223149.44681821	5241360.56430554	5696326.3165612	9291489.09943881	5126303.68811301	3355365.40159151	8593802.38661661	3358513.01226361	5322946.19126222	4141149.63379025	6030720.29626014	4983013.3856062	-0.275312	0.338501491306273	0.614009250283836	0.21237729090723	Ricinoleic acid	217.221	297.243	0.7354	HMDB0034297	141-22-0	Lipids and lipid-like molecules	Fatty Acyls	Fatty acids and conjugates	141-22-0	HMDB0034297	-	-	-	-
M321T255_neg_NEG	3997689.60929413	2724039.79764098	2142753.31958484	1523235.73371088	2485238.83948832	2078879.51236352	2271247.21695577	1094273.69983438	1247682.30066011	1486371.79531823	2873013.37051608	1406867.84541366	2491972.80201378	1729909.3714497	-0.526592	0.117892541354631	0.379411339333682	0.211006542236195	Deoxythymidine 5'-phosphate (dTMP)	254.722	321.051	0.308	HMDB0001227	365-07-1	--	--	--	--	--	C00364	ko01100//Metabolic pathways;ko01232//Nucleotide metabolism;ko00240//Pyrimidine metabolism;ko01523//Antifolate resistance	Drug resistance: antineoplastic;Global and overview maps;Nucleotide metabolism	Human Diseases;Metabolism
M424T43_neg_NEG	12018273.7264626	3263382.09536892	5520438.28585972	4417370.46091772	6226877.38090423	7408720.79488557	3004477.15524543	2900286.34296272	1575858.68963012	5093725.32315649	6549801.90063281	11183115.3902027	6475843.79073313	5051210.80030505	-0.358439	0.469768315410353	0.707976069597311	0.209764868873452	.beta.-Casomorphin (1-3)	43.3359	424.198	0.0217	--	-	--	--	--	--	--	-	-	-	-
M381T190_2_neg_NEG	3427066.75241941	2512212.20877645	5816081.90035014	4524388.66516762	3755201.65583626	3378264.2661327	2020417.46343695	2408000.32069394	6221703.56489252	3077718.62920684	2761439.49649167	1646694.15783354	3902202.57478043	3022662.27209258	-0.368469	0.307654001089304	0.588231237585255	0.209295556679351	2-(1-{[2-(Methylamino)-5-pyrimidinyl]methyl}-3-piperidinyl)-6-(2-thienyl)-4-pyrimidinol	190.435	381.146	0.6338	--	-	--	--	--	--	--	-	-	-	-
M757T173_neg_NEG	51010318.3506313	62043616.4947603	24687350.1797536	27321403.9247903	27603368.1024513	23894866.4357656	27553609.7181582	36676244.1662539	37870117.6721587	46131430.392479	41443244.8542445	43892848.4744097	36093487.2480254	38927915.8796173	0.109066568855108	0.700912107657401	0.85376997815108	0.208963087676017	Phosphatidylethanolamine 19	173.261	756.554	0.0001	--	-	--	--	--	--	--	-	-	-	-
M664T498_neg_NEG	1107438.00479879	1365020.62325496	836489.272141088	1042204.87375441	840616.399430598	1129822.3848225	591776.039392051	664583.021813422	961426.408439399	497201.378723609	597842.991454203	424046.360444168	1053598.59303372	622812.700044475	-0.758455	0.00310577933509718	0.0902171708274405	0.207266751014098	N-[(2S)-2-[[(1Z)-1-Methyl-3-oxo-3-[4-(trifluoromethyl)phenyl]-1-propen-1-yl]amino]-3-[4-[2-(5-methyl-2-phenyl-4-oxazolyl)ethoxy]phenyl]propyl]propanamide	497.631	664.258	0.0017	--	-	--	--	--	--	--	-	-	-	-
M416T374_neg_NEG	42268252.0347404	39621915.8338457	36554903.1208311	21325023.4874118	20157384.4843851	21418500.0588344	51701561.7631935	19805012.0902057	43578631.3146597	35208745.1071945	22300085.7605329	25961637.7824834	30224329.8366747	33092612.3030449	0.130798830294323	0.676462886168689	0.841300707239042	0.205807143811396	Celecoxib	373.584	416.053	0.0231	HMDB0005014	169590-42-5	Organoheterocyclic compounds	Azoles	Pyrazoles	169590-42-5	HMDB0005014	-	-	-	-
M331T45_neg_NEG	67181666.0848791	10962984.3533958	34200169.6071755	22922430.7870527	77598751.979586	59146563.4712404	54784686.1307568	25355853.2682965	28185203.1213465	5.38436e+07	53213231.3585617	35995149.1941344	45335427.7138883	41896289.049731	-0.113816	0.783413455553477	0.899565685693769	0.204500729526931	Hydrocortisone 21-hemisuccinate	44.766	331.191	0.9448	--	-	--	--	--	--	--	-	-	-	-
M161T548_neg_NEG	5818401.45962181	5730236.96845942	5343981.94591155	8065412.81613052	4530766.47719066	4574040.62603952	4633365.21848422	5584403.28303401	4933888.46526716	4554460.97550012	5051031.78949058	4558488.66443409	5677140.04889225	4885939.7327017	-0.216528	0.182841133058477	0.465884877184915	0.204196747350815	D-Turanose	548.341	161.045	0.8834	HMDB0011740	547-25-1	Lipids and lipid-like molecules	Fatty Acyls	Fatty acyl glycosides	547-25-1	HMDB0011740	-	-	-	-
M331T37_neg_NEG	3560940.7052145	3351659.63400593	13310592.6214198	5247015.85293756	2738772.15777042	5000757.40565899	2652769.40376641	670261.02362178	8853354.05724564	25191828.3694908	6442072.63249297	2730744.63021842	5534956.39616787	7.75684e+06	0.486896785538309	0.592956627596847	0.788117382878009	0.204120470458093	cis-4,10,13,16-Docosatetraenoic acid	37.2969	331.264	0.3774	--	-	--	--	--	--	--	-	-	-	-
M308T54_neg_NEG	3715002.2197876	8538949.19920337	9552693.33135147	4538908.55678005	29505664.1641645	2611247.06943566	8778859.78898474	4023459.38034876	7473495.83104864	8071195.69124825	10097816.1311276	9990681.71394219	9743744.09012044	8072584.7561167	-0.271446	0.699648231559455	0.853257964606405	0.203165056138044	Gln-Tyr	53.5578	308.119	0.9036	HMDB0028809	457662-02-1	Organic acids and derivatives	Carboxylic acids and derivatives	Amino acids, peptides, and analogues	457662-02-1	HMDB0028809	-	-	-	-
M494T219_neg_NEG	24908490.0544874	41302431.9104271	45097658.6886489	34726995.6795698	39129978.8164179	39973855.2420073	33926418.6340371	41190772.4803923	40387225.8758936	32727789.7906958	30914446.6568839	34733701.6592451	37523235.0652597	35646725.8495246	-0.0740146	0.586845594910545	0.783399400036115	0.201938994101574	13-Hydroxy-6-(1-hydroxyethyl)-12,14-dimethyl-3-methylidene-15-nonyl-9-(propan-2-yl)-1-oxa-4,7,10-triazacyclopentadecane-2,5,8,11-tetrone	218.975	494.325	0.3189	--	-	--	--	--	--	--	-	-	-	-
M355T668_neg_NEG	4538951.57825255	754089.899893987	4625076.65116128	4111191.83711849	1985826.9490997	5681842.48767113	994247.456507989	3653963.26174951	3434441.75000028	3045513.75367726	1400464.06984527	3300375.02585583	3616163.23386619	2638167.55293936	-0.454924	0.297313254718555	0.579194803396033	0.201637419272266	Bithionol	667.897	354.866	0.667	--	-	Organosulfur compounds	Thioethers	Aryl thioethers	-	HMDB0249278	-	-	-	-
M889T101_neg_NEG	3336032.51100177	4235088.70421491	3176074.91751972	3695429.08681462	575218.969675499	1676161.62713076	3293694.80054985	2109466.37357792	2404142.63156541	1578459.41211993	787141.631019881	1322047.71472627	2782334.30272621	1915825.42725988	-0.53833	0.22416366296084	0.508343432822068	0.201079545905832	Phosphatidylcholine 20	101.475	888.597	0	--	-	--	--	--	--	--	-	-	-	-
M756T169_neg_NEG	2258172.17305923	7999414.28201963	4399138.48948665	4122122.15825957	2718761.97670479	1888422.71280773	2716650.81146745	3829969.06572736	8860432.00351661	6483798.01321628	5030439.63108758	4041573.28904528	3897671.9653896	5160477.13567676	0.404891786758539	0.349646053824608	0.621579513855327	0.200227388096078	Didecyl hydrogen phosphate	168.668	755.579	0.0209	--	-	--	--	--	--	--	-	-	-	-
M723T647_neg_NEG	12437012.5725561	10527416.7427658	13682295.4546454	14450951.7771187	9.28703e+06	13077545.538791	8009337.73202879	8911995.75460917	15357818.4141665	12324062.9147551	11427666.2594168	11252541.9478309	12243708.3306143	11213903.8371345	-0.126752	0.457967229359693	0.70037841383355	0.200184166624371	Lepraric acid	646.692	723.179	0	--	-	--	--	--	--	--	-	-	-	-
M633T211_neg_NEG	567865.985297649	5120201.70032608	6394436.35050984	201469.168048242	5630591.61918105	55148.2048379367	2444767.65812585	3353515.33889068	4945055.42246202	5404251.29728757	4031488.85601126	5302578.70282837	2994952.1713668	4246942.87926763	0.503891741067152	0.365762246881586	0.633534810730368	0.198103133024282	Saponarioside G	211.343	633.364	0.229	--	-	--	--	--	--	--	-	-	-	-
M487T224_neg_NEG	2384911.73837631	2715693.6739589	1347310.6394037	4151606.7190503	2622839.08044585	2457073.86706827	5140437.4596586	2326603.32857691	3132754.8502222	3522353.98011009	3231096.16826724	2927234.33355284	2613239.28638389	3380080.02006465	0.371218167386361	0.181969075556596	0.464573649069526	0.197519225118901	(4Z)-2-(4-(Hexopyranosyloxy)phenyl)-4-(4-hydroxybenzylidene)-5-oxotetrahydrofuran-3-carboxylic acid	224.229	487.125	0.5691	--	-	--	--	--	--	--	-	-	-	-
M194T18_neg_NEG	13048774.561771	13264652.2271796	15637119.9781509	21783210.1599436	20807551.4049108	16605368.7543064	26306060.9109258	9778252.04504451	26157024.0614901	25762884.2131053	13846608.069839	12801061.5262339	16857779.5143771	19108648.4711064	0.180811223243727	0.535506830470026	0.746883438471117	0.196934101646965	2-(2-Furyl)-4-quinolinecarboxylic acid	17.7963	194.057	0.9847	--	-	--	--	--	--	--	-	-	-	-
M324T348_neg_NEG	7970423.55210514	8641682.47722838	3649520.44918812	2772067.79963602	8891706.97557536	5936848.5535862	7515767.30338787	10101723.2809811	6492958.99780764	4756594.98475084	6003301.92775709	9727592.01892546	6310374.96788654	7432989.75226833	0.236216885069369	0.43466990547095	0.68572232344021	0.196254634332055	Arcyriaflavin A	347.677	324.073	0.2145	--	-	--	--	--	--	--	-	-	-	-
M213T719_neg_NEG	1918140.3854479	963281.557361491	1798347.16715311	1545713.98365094	1691509.58423856	1187894.55083659	1980389.58272487	1723420.15485528	1592894.08089486	5334291.30511298	1299829.99618547	2114780.86183192	1517481.20478143	2340934.33026756	0.62540581574121	0.21946378183032	0.504569869705852	0.195857648388381	Tridecanoic acid (Tridecylic acid)	718.883	213.186	0.6084	HMDB0000910	638-53-9	--	--	--	--	--	-	-	-	-
M111T591_neg_NEG	14688433.2188182	14743314.5713955	10595118.7367994	5834681.69629615	9510828.45795056	3558653.3635398	3873887.00722078	9812564.86508897	12188548.558788	5187264.36250804	11099865.5525903	8282320.23229528	9821838.34079994	8407408.42974856	-0.224332	0.551673777375457	0.758902993454244	0.194925571594441	2-Furancarboxylic acid	591.012	111.009	0.9972	HMDB0000617	88-14-2	Organoheterocyclic compounds	Furans	Furoic acid and derivatives	88-14-2	HMDB0000617	C01546	ko01100//Metabolic pathways;ko01120//Microbial metabolism in diverse environments	Global and overview maps	Metabolism
M412T315_neg_NEG	5756333.95149917	5998119.09762882	4625844.31659502	6224089.62737184	3682001.66677595	5033707.2773336	8197859.53036875	2996796.73758793	3340298.24254525	4770517.78477788	2820640.87882666	3276056.21073219	5220015.98953407	4233694.89747311	-0.302137	0.313408850550141	0.594138353400101	0.194711649739509	1,3-Benzenedisulfonic acid, 4-[2-[4-formyl-5-hydroxy-6-methyl-3-[(phosphonooxy)methyl]-2-pyridinyl]diazenyl]-	315.144	411.984	0.3066	--	-	--	--	--	--	--	-	-	-	-
M250T291_neg_NEG	4027833.93995836	3706519.09974653	1916192.09468698	2878263.11856703	2785042.18933025	2817940.6552197	2567795.8913606	2293502.27473947	1823719.26684213	1.95708e+06	2941823.97187751	2787139.19583706	3021965.18291814	2395176.58893313	-0.335355	0.110035530324413	0.366707916801195	0.193240989565248	5-[Bis(2-chloroethyl)amino]uracil	291.314	250.012	0.0309	HMDB0014929	66-75-1	--	--	--	--	--	-	-	-	-
M572T225_1_neg_NEG	12556389.1545985	2499457.11969369	4235380.65402668	11798813.3655182	2719717.09242652	2819121.73030192	14885105.9034713	4.59754e+06	9346364.78033532	10931804.6390843	5324004.93503388	1490093.51162312	6104813.18609425	7762485.29680365	0.346571482821376	0.563850626969879	0.766913911933626	0.192821826024977	23,29-Dihydroxy-29-oxoolean-12-en-3-yl 6-deoxyhexopyranosyl-(1-&gt;2)hexopyranuronosyl-(1-&gt;2)hexopyranuronosyl-(1-&gt;2)hexopyranosiduronic acid	224.814	572.243	0.3895	--	-	--	--	--	--	--	-	-	-	-
M272T330_neg_NEG	2173526.73921063	2607882.89935953	2992024.05755931	1900336.28186982	2142927.86963388	1573679.94729717	1882357.43182212	1487584.1535815	2059184.23332614	2133013.30767122	1193170.29078806	1608193.53732821	2231729.63248839	1727250.49241954	-0.369685	0.0747119883205044	0.308523880132301	0.192102098645652	Carprofen	330.384	272.045	0.6599	HMDB0014959	53716-49-7	Organoheterocyclic compounds	Indoles and derivatives	Carbazoles	53716-49-7	HMDB0014959	-	-	-	-
M567T69_neg_NEG	10691232.7076095	3009411.55697947	4235186.52434151	323784.215477448	7557410.15033178	420398.268067272	1507428.64107813	2920379.20215107	6714265.04399703	3855459.2992498	9371070.94582005	11908736.4597215	4372903.90380116	6046223.26533626	0.467442608497543	0.491847569413988	0.72110451483715	0.191250151117143	Helvolic acid	69.4216	567.3	0.9129	--	-	--	--	--	--	--	-	-	-	-
M499T31_neg_NEG	64624499.7304968	57808063.9062648	37473581.2650597	70688016.995448	147502346.707454	85272909.8789415	123068338.977572	74824646.2259469	79725029.7385598	59241603.1716536	38977229.3487056	68347023.2558833	77228236.4139441	74030645.1197202	-0.0610058	0.871169528763873	0.940213908845885	0.190926995301309	1-O-(2,3,19,23-Tetrahydroxy-23,28-dioxours-12-en-28-yl)hexopyranose	31.3011	499.31	0.9905	--	-	--	--	--	--	--	-	-	-	-
M117T214_neg_NEG	51800357.5800074	27048538.5111469	44725704.3058452	20849861.7635689	24872845.7520559	3.60284e+07	32999281.6189062	30457391.2429401	55463833.0544239	32471483.6390662	17624877.0241002	22651934.3226338	34220958.5088874	31944800.1503451	-0.0992991	0.760852190657523	0.886913981380502	0.190454783822097	Succinic acid	214.286	117.019	0.9444	HMDB0000254	110-15-6	Organic acids and derivatives	Carboxylic acids and derivatives	Dicarboxylic acids and derivatives	110-15-6	HMDB0000254	C00042	ko01100//Metabolic pathways;ko01110//Biosynthesis of secondary metabolites;ko01120//Microbial metabolism in diverse environments;ko01060//Biosynthesis of plant secondary metabolites;ko05230//Central carbon metabolism in cancer;ko01063//Biosynthesis of alkaloids derived from shikimate pathway;ko01200//Carbon metabolism;ko00760//Nicotinate and nicotinamide metabolism;ko01064//Biosynthesis of alkalo…	Amino acid metabolism;Cancer: overview;Carbohydrate metabolism;Chemical structure transformation maps;Endocrine system;Energy metabolism;Global and overview maps;Metabolism of cofactors and vitamins;Nervous system;Signal transduction	Environmental Information Processing;Human Diseases;Metabolism;Organismal Systems
M315T290_neg_NEG	2592148.46206641	2417146.05090332	3920109.06569574	1921726.91807388	1947065.00768919	2254002.26471757	2767246.34293714	2505162.68554218	3223434.81360613	4548251.67979821	3226307.27046663	2686251.5541349	2508699.62819102	3159442.39108087	0.332730215890578	0.158682215894865	0.43629345280117	0.189644852760739	5,5'-Methylenebis(2-hydroxy-3-methylbenzoic acid)	289.84	315.088	0.2264	--	-	--	--	--	--	--	-	-	-	-
M301T164_neg_NEG	26735038.0978714	20782666.8432352	21727299.2695357	16853182.7330499	15869301.5141716	15380982.7664852	37507363.6645068	15653366.0351371	17180285.061891	24953378.9355855	16163535.618023	16311982.754167	19558078.5373915	21294985.3448851	0.122749095818891	0.670847465421104	0.837456770200633	0.18809186598802	5S-Hydroxy-6E,8Z,11Z,14Z-eicosatetraenoic acid	163.803	301.217	0.8029	HMDB0011134	70608-72-9	--	--	--	--	--	C04805	ko01100//Metabolic pathways;ko00590//Arachidonic acid metabolism;ko04750//Inflammatory mediator regulation of TRP channels	Global and overview maps;Lipid metabolism;Sensory system	Metabolism;Organismal Systems
M539T311_neg_NEG	3202016.35713861	1687941.55571338	2035192.37109241	2008200.59951662	2088754.70004261	2664675.80973864	2535985.31704602	2988626.08568542	3196481.58591641	2714483.77009859	2839491.03146221	2429001.61887686	2281130.23220704	2784011.56818092	0.287416391883606	0.075309342943497	0.309412815495468	0.187825363726438	Oleuropein	311.163	538.999	0	HMDB0035872	32619-42-4	Lipids and lipid-like molecules	Prenol lipids	Sesquiterpenoids	32619-42-4	HMDB0035872	-	-	-	-
M383T292_neg_NEG	1844774.29507762	1710515.43209337	3140336.97148132	1572021.08989186	1388839.71893546	1119154.66380217	885164.953929087	725396.088793354	2743929.36616544	1148709.16260918	944077.914496788	854983.40833258	1795940.3618803	1217043.48238774	-0.561359	0.201738451673111	0.48567804440929	0.184131327007862	Hydroxygardnutine	291.955	383.161	0.0074	--	-	--	--	--	--	--	-	-	-	-
M345T291_1_neg_NEG	898171.189676242	832679.859822839	1422716.60147189	1449061.78367152	3188102.63378699	673237.617875425	679574.056296693	488430.339382637	719618.435303632	1522079.24617266	893728.634437525	783245.24956663	1410661.61438415	847779.326859963	-0.734611	0.195384555041964	0.479708101975623	0.183898900529203	Coatline A	290.635	345.098	0.2267	--	-	--	--	--	--	--	-	-	-	-
M569T212_neg_NEG	1803164.8991729	1777551.52000965	6707566.49282732	6294889.01239426	11581924.6151503	4195000.20541059	3852466.76715906	5560961.99219248	8999858.19225423	7986609.54968422	6529431.1035054	8043511.91299979	5393349.45749417	6828806.5862992	0.340451957661088	0.417215314843586	0.673614523446092	0.183125178928131	19-O-Acetylchaetoglobosin D	211.83	569.273	0.6393	--	-	--	--	--	--	--	-	-	-	-
M471T195_neg_NEG	1490692.70290782	4271383.44871322	1422697.23985029	7704526.79654427	4082052.04087904	2523283.54714096	2251310.62631017	2577672.31147239	3953169.24692044	2491274.78168369	2711751.66209029	2501941.32346253	3582439.29600593	2747853.32532325	-0.382637	0.421437870668118	0.67680875893984	0.182878141376471	Leupeptin	195.072	471.296	0.0026	HMDB0001190	2591-98-2	Organic acids and derivatives	Carboxylic acids and derivatives	Amino acids, peptides, and analogues	-	HMDB0254042	-	-	-	-
M287T328_neg_NEG	1570535.79876908	1191439.57443892	1728083.92520747	1002881.04215523	1394258.18158988	914873.755692517	1820863.97539522	1409516.1112318	1595739.17658439	1678500.76483474	2738166.07593384	1415089.49521699	1300345.37964218	1776312.59986616	0.449990630327721	0.0769159444877784	0.31186264759465	0.182734017673226	3,4,2',4',6'-Pentahydroxychalcone	328.419	287.056	0.104	HMDB0126020	-	--	--	--	--	--	C15525	ko01100//Metabolic pathways;ko01110//Biosynthesis of secondary metabolites	Global and overview maps	Metabolism
M723T183_neg_NEG	1650091.10935048	5144948.28311796	1020812.74532578	97242.2132792204	469026.015685873	1767501.11151008	1946134.88218724	109077.892082033	1020812.74532578	990677.767060285	744728.027480194	182133.766505062	1691603.57971157	832260.846773432	-1.02328	0.301621437250741	0.582343479112992	0.182402209629953	1',3'-Bis[1,2-dilinoleoyl-sn-glycero-3-phospho]-sn-glycerol	183.133	723.497	0.2445	HMDB0010692	-	--	--	--	--	--	-	-	-	-
M314T203_neg_NEG	3649730.26432784	3782952.79293983	7403823.74393643	4189561.85488537	3405795.34509659	3106371.95233071	2669196.59273285	2412873.0056035	6994369.65191527	3782261.17344192	2880441.65490182	1826504.79407259	4256372.65891946	3427607.81211133	-0.312422	0.425561907474336	0.68074072779755	0.181736317378099	4-Hydroxyomeprazole sulfide	203.153	314.104	0.9873	--	-	--	--	--	--	--	-	-	-	-
M346T38_neg_NEG	294509.364794913	265515.017181706	1407533.70920861	1594151.6201974	1921688.62816168	2091991.94263357	812485.748155629	2082857.99251639	799424.793744357	1058051.66721128	5326032.36478582	2074861.88215461	1262565.04702965	2025619.07476135	0.68200517839038	0.347738899533968	0.620721317056675	0.1808170028857	Octanoic acid, 4-[(1-oxo-7-phenylheptyl)amino]-, (4R)-	37.6834	346.236	0.7962	--	-	--	--	--	--	--	-	-	-	-
M186T242_neg_NEG	1444501.29514776	1454880.11407958	5598793.67139217	2260922.48650813	1442500.26831952	1058077.20843925	5816811.86123144	1981590.5596654	1265251.0294538	4414365.88006061	1933322.50705698	3162918.76991064	2209945.84064774	3095710.10122981	0.486259362379881	0.39386916196082	0.656125105097695	0.180601068071319	7-Keto-8-aminopelargonic acid	242.147	186.114	0.8686	--	-	Lipids and lipid-like molecules	Fatty Acyls	Fatty acids and conjugates	682799-71-9	HMDB0240687	C01092	ko01100//Metabolic pathways;ko01240//Biosynthesis of cofactors;ko00780//Biotin metabolism	Global and overview maps;Metabolism of cofactors and vitamins	Metabolism
M301T44_neg_NEG	45664851.5082966	4748301.88670601	51972382.8008778	8672529.01245853	10319725.8278777	16682752.469928	39554336.2781158	11027660.0297862	17540227.0876697	32593125.2842839	9736127.91024923	9386193.53667625	23010090.5843574	19972945.0211302	-0.20422	0.76520151324066	0.888884415189201	0.179113210929933	cis-5,8,11,14,17-Eicosapentaenoic acid	44.1318	301.217	0.4702	HMDB0001999	10417-94-4	Lipids and lipid-like molecules	Fatty Acyls	Fatty acids and conjugates	10417-94-4	HMDB0001999	C06428	ko01040//Biosynthesis of unsaturated fatty acids	Lipid metabolism	Metabolism
M261T281_neg_NEG	2112687.00714564	1530279.94175527	1247072.00932808	1295055.10628078	2941920.18257732	2137976.75474701	2605516.17244344	2232000.32399333	2032398.3063665	2359007.66210103	2660877.67106164	2416278.1131247	1877498.50030568	2384346.37484844	0.34478207649296	0.102609566339779	0.355699287778262	0.17890983183817	2-[(2-Chlorobenzyl)oxy]benzoic acid	280.946	261.029	0.1834	--	-	--	--	--	--	--	-	-	-	-
M424T352_neg_NEG	85719.0687366074	72180.898576477	398751.21258939	324921.027117603	296857.220198863	141830.518037228	570663.074792937	295696.020730755	435845.135506638	819902.971755184	432090.243144835	1192286.27604961	220043.324209361	624413.953663326	1.50471517416381	0.0197668587905862	0.176712615552459	0.178443836951768	Sinalbin	352.265	424.031	0.1731	HMDB0038401	19253-84-0	--	--	--	--	--	C08426	ko01110//Biosynthesis of secondary metabolites;ko01210//2-Oxocarboxylic acid metabolism	Global and overview maps	Metabolism
M401T278_neg_NEG	2213194.00402805	1446236.85876523	799714.15623173	2665502.07680227	3446156.1516269	1494020.20838624	2385687.83841599	1684277.86032105	2877780.25112714	3289661.77548857	2826852.75084004	3207101.5006889	2010803.90930674	2711893.66281362	0.431528210504267	0.158951356714891	0.436498985472547	0.17816560151473	6-(3-(.beta.-D-Glucopyranosyloxy)butyl)-5,5-dimethyl-3-oxocyclohex-1-ene-1-carboxylic acid	278.392	401.182	0.9342	--	-	--	--	--	--	--	-	-	-	-
M250T416_neg_NEG	13361887.2861694	7989368.09003905	13211623.0110881	10046918.6462332	5184006.66217705	6422703.99266399	5784727.35511335	6310974.38855883	9031423.79199508	12905973.0910118	6601704.72801699	9028150.32116035	9369417.9480618	8277158.94597607	-0.178824	0.552460877352121	0.758956195997432	0.176968435049736	4-Fluoro-N-phenylbenzenesulfonamide	416.041	250.031	0.0879	--	-	--	--	--	--	--	-	-	-	-
M433T353_neg_NEG	1880708.87522678	1694932.16301528	1669208.48725731	2026390.26908894	1994729.80577893	2053631.76468363	2948211.05964977	2168447.17240153	2217930.09995959	1986574.53674257	2121962.96655454	2167331.7144988	1886600.22750848	2268409.59163447	0.265892414861286	0.034291296745527	0.218293717669739	0.1749901798516	4-Arsanilic acid	353.113	432.944	0	--	-	--	--	--	--	--	-	-	-	-
M236T204_neg_NEG	7127016.19291564	3994306.01719982	3419385.32195018	4310370.48205042	4442487.5379204	5492972.34247675	4647843.83291114	8149587.80259822	3602217.09453622	5909743.40097241	4902888.58850022	5817326.32962741	4797756.3157522	5504934.50819094	0.198365517107479	0.415489629165571	0.672057586648623	0.174095854491178	2-((3aR,4S,7R,7aS)-1,3-Dioxohexahydro-1H-4,7-methanoisoindol-2(3H)-yl)propanoic acid	204.361	236.093	0.6121	--	-	--	--	--	--	--	-	-	-	-
M239T716_neg_NEG	5220349.36304238	9825001.72751863	9632095.47012973	11973788.0698509	7096447.15277618	11050824.5276033	7457629.14330387	11149846.9619076	12261789.7945934	3541731.99869807	9565973.16647693	3181508.07965141	9133084.38515352	7859746.52410521	-0.216619	0.513005043811569	0.73243577265996	0.172960009039296	Dinoseb	716.221	239.067	0.8224	HMDB0032559	88-85-7	Benzenoids	Phenols	Nitrophenols	88-85-7	HMDB0032559	-	-	-	-
M328T262_neg_NEG	4495325.2348699	5409631.49170835	4407797.57699558	4785161.56333984	4812441.49242229	5079494.84299416	4200891.56365926	4546084.97735897	4286869.05779636	5118020.59484589	3808720.51334356	4345777.24827307	4831642.03372169	4384393.99254618	-0.140136	0.0840832224918535	0.324050339299231	0.172522235690172	Camp	261.671	328.04	0.0574	HMDB0000058	60-92-4	Nucleosides, nucleotides, and analogues	Purine nucleotides	Cyclic purine nucleotides	60-92-4	HMDB0000058	C00575	ko01100//Metabolic pathways;ko04976//Bile secretion;ko00230//Purine metabolism;ko04723//Retrograde endocannabinoid signaling;ko04714//Thermogenesis;ko04726//Serotonergic synapse;ko04742//Taste transduction;ko04913//Ovarian steroidogenesis;ko04925//Aldosterone synthesis and secretion;ko05207//Chemical carcinogenesis - receptor activation;ko04024//cAMP signaling pathway;ko04727//GABAergic synapse;k…	Aging;Cancer: overview;Cardiovascular disease;Cell growth and death;Cellular community - eukaryotes;Circulatory system;Development and regeneration;Digestive system;Drug resistance: antineoplastic;Endocrine and metabolic disease;Endocrine system;Environmental adaptation;Excretory system;Global and overview maps;Immune system;Infectious disease: bacterial;Infectious disease: parasitic;Infectious d…	Cellular Processes;Environmental Information Processing;Human Diseases;Metabolism;Organismal Systems
M693T389_neg_NEG	5388048.8393223	17960455.3681836	13910445.2930991	18035024.6501919	18157852.7506153	18363354.9443099	6323107.21318015	16301787.8374586	6094374.23842737	20534446.8500799	20930908.2791512	10862867.5386772	15302530.3076204	13507915.3261624	-0.179965	0.614781958134368	0.802797714525669	0.171398950521055	6-Bromo-2-(4-fluorophenyl)-4-quinolinecarboxylic acid	388.899	692.938	0	--	-	--	--	--	--	--	-	-	-	-
M317T255_2_neg_NEG	3041836.55936919	3080980.32297174	3220392.89100465	3216749.44057022	2882476.75550464	1893648.50150113	1419175.84371882	1789729.95578667	3839772.1255325	2340532.63805148	2690149.75393946	2321400.06725222	2889347.41182026	2400126.73071352	-0.267633	0.247942292301007	0.531438182536481	0.169413821158889	Phenol, 3-[[6-(3-aminophenyl)-7H-pyrrolo[2,3-d]pyrimidin-4-yl]oxy]-	255.402	317.112	0.1871	--	-	--	--	--	--	--	-	-	-	-
M190T317_neg_NEG	2076144.00332171	2920233.04370314	1568504.22068871	2351917.22966152	1875309.78267865	1148788.86464206	2768213.28274052	1113007.38090719	837033.133032225	2305290.6281853	7297760.57186319	2439469.19468271	1990149.52411597	2793462.36523519	0.489177556243765	0.434518090757024	0.68572232344021	0.168954314991063	5-Nitro-4-quinazolinol	317.177	190.026	0.8715	--	-	--	--	--	--	--	-	-	-	-
M332T416_neg_NEG	5366973.71858061	3395830.99162149	5565537.07072342	3937608.99621628	2890972.78819874	2787008.20076585	2908432.04407715	2214084.74731127	3565870.5801358	4390448.09446334	2921090.8149904	4240232.46641507	3990655.29435107	3373359.79123217	-0.242439	0.331542	0.608925611563348	0.16762859828864	Fenoxaprop	416.317	332.034	0.0067	--	-	Benzenoids	Benzene and substituted derivatives	2-phenoxypropionic acids	-	HMDB0252210	-	-	-	-
M723T223_neg_NEG	20720086.1572507	20669678.1339073	19240644.6820199	19974073.5574023	9450293.66383534	12081206.6955848	20868910.5367971	4882055.19863925	20795221.1176163	32929272.1159196	4603008.87562996	8843687.66042685	17022663.8150001	15487025.9175048	-0.136397	0.766366460852501	0.889142796954245	0.167509500600961	Methyl asterrate	223.493	723.179	0.0012	--	-	--	--	--	--	--	-	-	-	-
M351T660_neg_NEG	2807310.28709304	2031540.1990955	5501931.80097526	6572383.00370249	2446158.29166233	5194269.05261842	4578925.48904533	8246854.2679036	4220158.68169474	5142052.39090408	4845872.99721695	2068815.9967862	4092265.43919117	4850446.63725848	0.245217872639041	0.514650117896892	0.73376283494365	0.167148434803092	(2-acetyloxy-3,6-diphenylcyclohexyl) acetate	660.307	351.161	0.3939	--	-	--	--	--	--	--	-	-	-	-
M200T74_neg_NEG	957816.311682804	2385897.68362687	1969747.86656846	2999449.96157252	951678.103610059	3310657.89609762	1428409.1606075	2469685.94096403	2583599.55666295	2918965.08853394	4305716.13092826	2523876.76606348	2095874.63719306	2705042.10729336	0.36809862555834	0.300478399499711	0.581340661975479	0.166921469703388	6,7-Difluoro-2,3-dihydro-1H-indole-2,3-dione	74.0737	200.018	0.3709	--	-	--	--	--	--	--	-	-	-	-
M437T321_neg_NEG	1272770.86980578	1590430.88877398	2005622.74146137	1607043.35894602	1019693.11164377	1818369.95286796	1227087.66617987	1071674.54248694	1918188.04616725	1115870.42007322	531041.299779045	936934.03694654	1552321.82058315	1133466.00193881	-0.453687	0.106492431915009	0.362420642833223	0.166113934749159	1H-Pyrazole-4-carboxylic acid, 3-(aminosulfonyl)-, ethyl ester	320.879	437.049	0	--	-	--	--	--	--	--	-	-	-	-
M314T310_neg_NEG	2419838.03979348	2.00075e+06	2.46399e+06	1433576.64372469	2168388.26466064	1900019.73928264	1506553.34333394	2243569.23790588	2039621.79036285	1160203.46340244	1478671.78740814	1333961.05545939	2064427.50175091	1627096.77964544	-0.343442	0.0889376414791961	0.332941327313648	0.166094526755493	Oxfendazole	309.793	314.056	0.03	HMDB0031812	53716-50-0	Organoheterocyclic compounds	Benzimidazoles	-	53716-50-0	HMDB0031812	-	-	-	-
M321T229_neg_NEG	2852878.86705517	4692718.21747728	8401929.21417747	4456130.90904566	4553464.08883759	3324593.79535713	2620570.58033542	3026861.75766992	7615469.76356331	4027098.28187955	3887337.61079478	2409224.81737014	4713619.18199172	3931093.80193552	-0.261904	0.500078136173317	0.725598020138841	0.165412204560506	2-Amino-3-[5-tert-butyl-3-(phosphonomethoxy)isoxazol-4-yl]propionic acid	228.943	321.086	0.2467	--	-	--	--	--	--	--	-	-	-	-
M316T295_neg_NEG	2116605.54113522	2399794.75305348	3167890.62275393	1500204.07150282	4209485.64829886	1997155.24916309	2207475.07170296	1485318.00826577	4329466.09805917	5036664.58233975	2731888.66157419	4526236.24940336	2565189.3143179	3386174.77855753	0.400591137810761	0.274036482283871	0.558781525133639	0.164115281301731	Corilagin	294.809	316.035	0.4705	HMDB0031457	23094-69-1	Phenylpropanoids and polyketides	Tannins	Hydrolyzable tannins	23094-69-1	HMDB0031457	-	-	-	-
M571T273_neg_NEG	4820918.47428936	3667741.12252909	5441968.17297093	5290387.96859392	5479123.65862753	4647013.36197007	4224653.53156121	2869275.26357476	4394518.97534972	5202150.61257254	4779253.09946293	4888435.91529918	4891192.12649682	4393047.89963672	-0.154964	0.282470449713913	0.567243965359603	0.163957209338024	Phosphatidylinositol lyso 16	273.282	571.289	0.0638	--	-	--	--	--	--	--	-	-	-	-
M245T364_neg_NEG	547592.020439672	224389.561678873	1484388.70040149	720381.807853255	878648.762593193	1206433.00223498	2209665.23088771	840740.059210035	1054854.91893281	1445605.80025184	1059128.06822964	1115199.26640637	843638.975866911	1287532.2239864	0.609910886243631	0.135386371375557	0.406515915691056	0.163745333442584	2'-Chloro-2-hydroxy-5-methylbenzophenone	364.325	245.043	0.8261	--	-	--	--	--	--	--	-	-	-	-
M425T447_neg_NEG	16262117.6788816	17448456.2531517	15044389.3683619	15531292.9236943	16041086.1539101	15776638.5789715	15395495.6593637	14664625.1426933	15238908.2960286	15792013.7719017	15717869.9163632	16235451.4524199	16017330.1594952	15507394.0397951	-0.0466774	0.231172532223703	0.515695388959147	0.162323217831408	5-Bromo-2,3-dihydro-1,2-benzoxazol-3-one	446.521	424.879	0.0002	--	-	--	--	--	--	--	-	-	-	-
M164T70_neg_NEG	13659166.7991135	30490345.155866	23149509.7042166	25833683.3324837	37764501.045027	34086035.1776285	12064487.6368091	35898687.7440553	27526405.079695	30401666.5047883	41909190.5153793	27757181.4697189	27497206.8690559	29259603.1584077	0.0896251236808615	0.751210970658812	0.881946106381435	0.161844674718774	2-Bromo-1,3-thiazole-5-carboxylic acid	69.504	163.896	0.3455	--	-	--	--	--	--	--	-	-	-	-
M397T290_neg_NEG	416027.770637058	733421.169751373	930384.235005279	828230.173835175	934232.91099533	807551	933667.481152498	1285490.1779225	1019577.18347946	1424990.08947225	1032643.5023856	822805.066685708	774974.485284586	1086528.91684967	0.48750585287131	0.027548910910999	0.201054486253835	0.1612737232152	Altertoxin i	289.582	397.09	0.2896	--	-	--	--	--	--	--	-	-	-	-
M850T176_neg_NEG	14942221.0848415	25236918.1816336	17731293.950275	18712921.7922909	21048224.5648756	21232105.4085666	17183624.6529024	23762559.5295615	19993644.5422687	17370266.4647333	25734847.6750778	20837095.7957059	19817280.8304139	20813673.1100416	0.0707725673622077	0.630310726002326	0.81231969960364	0.158715636547362	Alpha-chaconine	175.907	850.49	0.0031	--	-	Lipids and lipid-like molecules	Steroids and steroid derivatives	Steroidal glycosides	20562-03-2	HMDB0039353	-	-	-	-
M335T308_2_neg_NEG	584605.708743261	404760.244096023	809666.137061853	625763.812826656	829070.396614227	631579.222824226	543801.758914277	800213.398692016	787155.760424808	761086.545633866	3307656.9755342	791737.158530396	647574.253694374	1165275.26628826	0.847553261591916	0.261537865153495	0.547643305959555	0.158296297280463	2,5-Pyrazinedicarboxylic acid	308.326	335.021	0.0013	--	-	--	--	--	--	--	-	-	-	-
M163T77_neg_NEG	17204893.6536187	12267197.1796241	13830492.5125599	20127540.0230801	19766986.1840025	12615186.3118722	20653077.0915782	16971617.0576258	19132221.2506799	16933153.4410701	15687917.7215275	13526896.4735955	15968715.9774596	17150813.8393462	0.103028724413136	0.52005399506155	0.737468353666316	0.158026763150282	DL-Benzylsuccinic acid	77.1409	163.076	0.9562	HMDB0142179	-	--	--	--	--	--	C09816	ko01100//Metabolic pathways;ko01120//Microbial metabolism in diverse environments	Global and overview maps	Metabolism
M276T22_neg_NEG	176975.302475528	67229255.9775877	62204539.5327855	78041745.1249092	124091932.358444	53426479.1130601	66182332.2179164	35883358.7699018	110432627.663107	43842921.2885891	38618037.3021517	87631552.9442796	64195154.5682103	63765138.3643243	-0.00969652	0.983650710766462	0.99206790480961	0.157896448735727	1H- Pyrazole-4-carboxylic acid, 1-(2,4-difluorophenyl)-5-[[2-[[(1,1-dimethylethyl)amino] thioxomethyl]hydrazinylidene]methyl]-, methyl ester	21.818	276.018	0.1837	--	-	--	--	--	--	--	-	-	-	-
M369T594_neg_NEG	795384.995146769	773112.947788513	4793329.64449817	813203.26490857	544101.621396432	751399.582246661	849714.136818668	600775.024654238	560033.656447239	1023000.2053304	1071936.74675643	227442.619608273	1411755.34266419	722150.398269208	-0.967119	0.341187018332663	0.616149461080121	0.157823848942635	2,4-dihydroxy-6-methyl-3-[(2e,4e)-3-methyl-5-[(1r,2r,6r)-1,2,6-trimethyl-3-oxocyclohexyl]penta-2,4-dienyl]benzaldehyde	593.701	369.198	0.0553	--	-	--	--	--	--	--	-	-	-	-
M367T42_neg_NEG	6363082.71916227	2281523.42269622	476308.628048531	2945246.8164533	3655884.60281115	6080970.57407145	689746.730584845	1816787.22053258	426723.490016452	4542382.15116691	6.61094e+06	1792937.32739295	3633836.12720715	2646586.15381562	-0.457361	0.483403425845833	0.717309372876722	0.156378677784067	Lignoceric acid	41.9876	367.358	0.9912	HMDB0002003	557-59-5	Lipids and lipid-like molecules	Fatty Acyls	Fatty acids and conjugates	557-59-5	HMDB0002003	C08320	ko01040//Biosynthesis of unsaturated fatty acids	Lipid metabolism	Metabolism
M569T449_neg_NEG	4852123.47898105	5142176.28801425	5635011.54539761	4490381.88816552	4721019.32004419	6272577.54425289	5926247.02037628	6205754.01765545	5972783.06564374	5893577.66778492	5094502.9208283	4695269.74020681	5185548.34414259	5631355.73874925	0.118985735924957	0.248045949919081	0.531549251926909	0.156274104761728	1-(4-Bromophenyl)-5-oxo-3-pyrrolidinecarboxylic acid	449.295	568.95	0.0005	--	-	--	--	--	--	--	-	-	-	-
M246T81_neg_NEG	6338365.18613006	4.34256e+06	5274909.64953342	6919107.33138943	10549773.5160354	9720239.09461911	3963968.7341861	3214786.6544149	4158854.61522567	8910573.46829901	8138988.91885401	9576135.96282198	7190826.3276194	6327218.05896694	-0.184586	0.586255195054833	0.782955193352301	0.156003232543165	N-Methyl-N'-(4-nitrophenyl)thiourea	80.9678	246.008	0.2979	--	-	--	--	--	--	--	-	-	-	-
M441T603_neg_NEG	6070938.83815698	15830642.9584709	6705712.02929296	3522080.29878276	6955823.25648956	6896266.59552789	5087445.83755261	7009001.82644931	6437863.63445538	4159954.68966652	3196868.17105868	13327297.9791633	7663577.32945351	6536405.35639097	-0.229521	0.629205042749796	0.811715807305549	0.155942008156632	5-(Aminosulfonyl)-3-methyl-2-thiophenecarboxylic acid	603	440.949	0	--	-	--	--	--	--	--	-	-	-	-
M411T267_neg_NEG	467809.427699528	426883.246383476	1060113.65035041	464928.047745633	686935.346002125	851082.59112828	826413.452315191	708477.754962604	652412.693970828	1709239.41698649	1196590.30172312	1035337.48853285	659625.384884909	1021411.85141518	0.630845878483558	0.0884981239872546	0.332421909415285	0.155511559308977	(-)-Riboflavin	267.106	411.106	0.0002	HMDB0000244	83-88-5	--	--	--	--	--	C00255	ko01100//Metabolic pathways;ko01110//Biosynthesis of secondary metabolites;ko01240//Biosynthesis of cofactors;ko02010//ABC transporters;ko04977//Vitamin digestion and absorption;ko00740//Riboflavin metabolism	Digestive system;Global and overview maps;Membrane transport;Metabolism of cofactors and vitamins	Environmental Information Processing;Metabolism;Organismal Systems
M513T19_neg_NEG	938700.820046465	1209806.4410726	5075918.65852958	3769644.66155155	4452892.55235122	2558926.33052221	2241164.63562429	3833788.86715101	5.82e+06	3133000.87785033	5684414.65594582	2150962.73685189	3000981.5773456	3810556.01493956	0.344567060601619	0.420706569349826	0.67644471447391	0.153715025305323	Telmisartan	18.8137	513.221	0.9543	HMDB0015101	144701-48-4	Benzenoids	Benzene and substituted derivatives	Biphenyls and derivatives	144701-48-4	HMDB0015101	-	-	-	-
M391T448_neg_NEG	723350.742459823	1121829.31203588	1427039.21852219	1385659.7234784	968262.819341582	1123600.94482148	887602.573169022	719855.019299906	1263940.1984966	856050.227650553	296166.226668599	800555.338225748	1124957.12677656	804028.263918405	-0.484552	0.0827180951009695	0.321558393597759	0.15357287506508	6-Nitro-1,3-benzoxazole-2-thiol	448.334	390.978	0	--	-	--	--	--	--	--	-	-	-	-
M853T191_neg_NEG	6065506.25518924	12225267.0819868	3561217.05389178	5349278.43746074	6780749.45285193	5833336.95116139	6355821.85984518	9509621.39418697	7855660.59872837	949209.07626758	10600105.1574079	10546732.4971007	6635892.53875698	7636191.76392278	0.202562809320194	0.613584321154551	0.802307272267122	0.152050430707932	Pc(14:0,20-hdohe)	191.13	852.542	0.1259	--	-	--	--	--	--	--	-	-	-	-
M481T50_2_neg_NEG	1425711.48275817	3231536.96946029	6734034.79512801	3439342.81789859	2746509.94525062	6158387.42206515	3156446.63442746	3392177.28202883	4863040.1671671	3770167.09226491	660610.344544923	3335174.02688085	3955920.57209347	3196269.25788568	-0.307625	0.470842132065029	0.708647471333452	0.152023490036949	FAHFA 30:0	50.1013	481.426	0	--	-	--	--	--	--	--	-	-	-	-
M358T209_2_neg_NEG	2780280.54708149	2871349.88060833	4626774.30215912	3362027.72252689	2302182.72963051	2105110.03189165	1843733.34807071	1772792.69308707	5040502.7257415	2820492.29221809	1845595.75352249	1387673.9963601	3007954.20231633	2451798.46816666	-0.294942	0.423028488913731	0.678513080763554	0.151840375285177	Ochratoxin A	209.008	358.093	0.0636	HMDB0029399	303-47-9	Phenylpropanoids and polyketides	Ochratoxins and related substances	-	303-47-9	HMDB0029399	C09955	ko04976//Bile secretion	Digestive system	Organismal Systems
M225T361_2_neg_NEG	3752510.65281557	1787329.87490043	1890253.47493075	1521993.02458103	1607862.00016267	3870564.48511428	1773055.73010808	1876566.96514734	2451368.38000967	2011959.74892038	1260580.46066857	1778806.72042227	2405085.58541746	1858723.00087939	-0.371776	0.276911619800992	0.561884723136607	0.151170728317368	Oxyresveratrol	361.031	225.052	0.9849	HMDB0128505	-	--	--	--	--	--	-	-	-	-
M227T288_neg_NEG	6195859.91925118	8886840.86893219	7747608.89513444	5495570.09027565	3630678.11090325	4896950.17027592	6163085.55677213	6063528.74217331	4664082.99299358	6423308.72338394	4784275.21771028	4000559.49002946	6142251.3424621	5349806.78717712	-0.199281	0.389920303779147	0.654117869318319	0.149775690427201	10-Methylbenzo[g]pteridine-2,4(3H,10H)-dione	288.191	227.057	0.1849	--	-	--	--	--	--	--	-	-	-	-
M228T321_neg_NEG	1951814.69373468	1506237.85095024	2089797.67001572	1481465.86501292	2321830.72415382	1416382.75274018	1117177.82151841	1480985.37675853	1728491.51814057	1205058.0617288	1744710.51398338	1554382.65432333	1794588.25943459	1471800.9910755	-0.28607	0.116431213593698	0.37769239613723	0.147527738630706	Ethyl 4,6-dichloro-1H-indole-2-carboxylate	320.788	227.961	0.3149	--	-	--	--	--	--	--	-	-	-	-
M748T213_neg_NEG	2389376.14828501	50651.7661745723	158194.850974883	1118851.25612741	163834.324841675	2190276.30083798	1215845.21847125	98924.8905723743	56085.2439123411	340270.41093532	400509.219823434	741857.342003191	1011864.10787359	475582.054286318	-1.08925	0.280555693773839	0.566281100194965	0.146697201218613	Sm d33:1	212.685	747.566	0.9542	--	-	--	--	--	--	--	-	-	-	-
M186T411_neg_NEG	45753583.8395864	64572096.431301	36550078.1964896	30371986.9706776	39851260.850857	27665441.4505612	59652379.3816511	37589525.0078022	46600526.3261171	31849221.591976	25988588.2799803	31488496.0092995	40794074.6232455	38861456.099471	-0.0700197	0.799863832907608	0.908766627929242	0.14479626718812	(1R,4R,6R)-4-Amino-2-oxabicyclo[3.1.0]hexane-4,6-dicarboxylic acid	410.746	186.038	0.029	--	-	--	--	--	--	--	-	-	-	-
M545T352_neg_NEG	1696000.09793986	1639948.48134624	1539250.10910341	1461894.89859342	1169539.63680113	1986935.51339131	1647266.17038961	1021645.48513555	1318373.26658252	1465133.76321706	1141904.44681271	1044653.1964106	1582261.4561959	1273162.72142468	-0.313571	0.0668669518058333	0.293111846157218	0.143330971815892	(2-Acetyl-5-bromophenoxy)acetic acid	352.307	544.915	0.0005	--	-	--	--	--	--	--	-	-	-	-
M545T19_neg_NEG	2047078.07524254	1169859.92108651	3632369.52509596	3161444.7265596	2149617.31066533	432317.827016961	2383805.84113509	306929.781238727	1879917.12057537	1.84683e+06	2392938.20538818	623739.345560548	2098781.23094448	1572360.28330482	-0.41662	0.407682156168854	0.666241356203253	0.143289986557074	L-Thyronine	19.4198	545.202	0.2601	HMDB0062356	4732-82-5	Organic acids and derivatives	Carboxylic acids and derivatives	Amino acids, peptides, and analogues	1596-67-4	HMDB0000667	-	-	-	-
M557T361_neg_NEG	1.42315e+06	2483473.19544264	2182538.7497087	2478158.99529873	1945161.76378213	2074004.21792844	1901373.21615058	2523923.00127316	2358421.60089623	2568943.05307269	3125615.35430182	2222657.36566485	2097748.01645327	2450155.59855989	0.224031980945786	0.159962883311591	0.437739868707978	0.143259215626583	2-{[(4-Bromo-2-fluorophenyl)methyl]sulfanyl}acetic acid	360.964	556.886	0.0451	--	-	--	--	--	--	--	-	-	-	-
M438T305_neg_NEG	848384.87055337	612653.440745015	590859.825891124	1046931.1387001	1059857.62364645	1124183.26729102	1652601.8804598	1073135.56309977	926176.178771071	1116081.23980731	962514.589490995	1318942.14447689	880478.361137846	1174908.59935097	0.416189074810278	0.0725380481807219	0.304662713667338	0.142973001017736	Glucocheirolin	305.333	438.031	0.0029	HMDB0038407	554-86-9	Organic oxygen compounds	Organooxygen compounds	Carbohydrates and carbohydrate conjugates	554-86-9	HMDB0038407	-	-	-	-
M428T205_2_neg_NEG	3480646.58341343	6006194.77754828	3753094.27652609	6412156.93426902	1632194.69055134	6547297.45387682	2743377.64029485	1754784.71281125	4850078.11947909	4851033.36780479	2640124.92685821	6888829.66143276	4638597.4526975	3954704.73811349	-0.230119	0.557328060562578	0.761877340755722	0.142591248051686	N-oleoyl-phenylalanine	205.316	428.319	0	HMDB0062336	-	--	--	--	--	--	-	-	-	-
M235T308_neg_NEG	4242561.4632354	7273969.06615014	2172316.85566065	6422651.82287429	6722567.80604401	7159811.8682071	5094424.18169388	6337660.65478156	5428279.42886806	5301466.17459473	1809046.41816347	5797118.04061749	5665646.48036193	4961332.48311986	-0.191513	0.520891523653846	0.737846013075884	0.141755436142236	Dichlorprop	308.367	234.976	0.0849	--	-	Benzenoids	Benzene and substituted derivatives	2-phenoxypropionic acids	-	HMDB0251202	-	-	-	-
M629T448_neg_NEG	1552701.64090682	1711157.4127909	1565475.26846412	1434640.2183441	1545958.65121773	1.82286e+06	1907434.19075163	1941861.50269253	1599766.39745524	1672401.68667801	1865464.79271474	1958447.37106437	1605464.92574295	1824229.32355942	0.184295954701775	0.0256772290669508	0.193671157676596	0.141517273672614	3-Quinolinecarboxylic acid, 1,4-dihydro-6-iodo-4-oxo-	447.868	628.878	0	--	-	--	--	--	--	--	-	-	-	-
M717T449_neg_NEG	1550220.86899719	1688437.61611889	1503425.26675511	1746470.24795659	1413524.45323214	2037409.37104058	1901988.2444806	2084374.02955457	2040583.83060639	1514762.25420694	1910310.0681679	2073392.57630721	1656581.30401675	1920901.83388727	0.213574781376676	0.062634418382833	0.284813004921317	0.140848523202321	((2,6-Dichlorophenyl)sulfonyl)methionine	449.333	716.927	0	--	-	--	--	--	--	--	-	-	-	-
M194T96_neg_NEG	11622637.3364111	19515215.0547328	29110797.1640106	7979960.93820908	34257835.4603629	18183433.8781528	25143424.7997393	21412414.0073512	26425426.7554074	17459368.0166119	19776737.3257471	20219834.8070554	20111646.6386465	21739534.2853187	0.112289827632582	0.714821989912912	0.861516770635519	0.140054128597058	(2R)-7-Methoxy-3-oxo-3,4-dihydro-2H-1,4-benzoxazin-2-yl .beta.-D-glucopyranoside	95.626	194.049	0.9197	HMDB0037263	17622-26-3	--	--	--	--	--	-	-	-	-
M693T449_neg_NEG	3642614.7118695	3651583.24920516	3671213.38738013	3426618.27732262	3193028.74792392	3098973.15590339	3714358.27911123	3727822.75752577	3532874.11390872	3599822.99991447	3704946.75070825	3932368.76503301	3447338.58826745	3702032.27770024	0.102834470729876	0.0542162751953781	0.26882453943585	0.138284733727695	1-[(4-Bromophenyl)sulfonyl]piperidine-3-carboxylic acid	449.293	692.966	0	--	-	--	--	--	--	--	-	-	-	-
M302T187_neg_NEG	13510301.6098797	11683679.6559893	17244062.6437416	602559.058345188	11458895.5329205	37907463.5748245	20433725.2470371	24861864.524034	10561403.4826378	5479620.70866224	8596672.61392472	7509871.99779059	15401160.3459501	12907193.0956811	-0.254864	0.685038831180579	0.846532097782406	0.137563212656359	4'-Hydroxymethyl-5'-desmethylmeloxicam	187.084	302.066	0.0536	--	-	--	--	--	--	--	-	-	-	-
M489T20_neg_NEG	1342474.85977983	62197.4565218009	4128374.74358776	10816215.6759406	8537981.66611708	10622184.1520871	10712371.1144809	5657319.20515255	9910172.93256798	8537981.66611708	4164075.32070443	3335695.56594383	5918238.09233903	7052935.96749446	0.253056204052409	0.633041728690475	0.814403774879992	0.136938762366536	Gly-Gly-Leu	20.49	489.278	0.0633	--	-	--	--	--	--	--	-	-	-	-
M174T44_neg_NEG	2768380.45805067	9702999.08598852	2274228.53717889	3574386.40394189	574205.741092252	6532009.77696434	3193265.30325381	2308162.27799522	2997059.72427888	5299719.26717814	1518088.03972746	4897307.51324638	4237701.66720276	3368933.68761331	-0.33099	0.570446638352142	0.772610905771203	0.136813674277331	8-Methoxy-4-oxo-1,4-dihydroquinoline-2-carboxylic acid	43.9781	174.056	0.561	HMDB0060426	-	--	--	--	--	--	C05830	ko00380//Tryptophan metabolism	Amino acid metabolism	Metabolism
M405T188_neg_NEG	2767640.72566816	3064113.75392933	4958569.28290658	7902380.27746909	1172562.09296967	3.80095e+06	485654.916390295	5372917.96310827	3528542.91836552	4177127.7667576	56188.8427280212	5484823.21105805	3944370.09230347	3184209.26973463	-0.30886	0.58624291826665	0.782955193352301	0.136274515379178	Lincomycin	187.912	405.205	0.0005	HMDB0015564	154-21-2	Nucleosides, nucleotides, and analogues	Pyrimidine nucleosides	-	-	HMDB0251851	-	-	-	-
M211T397_neg_NEG	1099577.94917078	933884.906594075	1326228.6317671	385874.070084828	1408156.88751158	780628.831882693	1426980.45636422	1346910.47461359	1394709.29678393	1.4388e+06	948241.330483554	1207252.08817796	989058.546168509	1293815.47115038	0.387504042109079	0.107352726398333	0.363697193047293	0.136109490139885	2-(6-Hydroxyhexyl)-3-methylidenebutanedioic acid	396.692	211.099	0.9018	--	-	--	--	--	--	--	-	-	-	-
M174T249_neg_NEG	1520119.23247462	1816207.32839569	1615156.56903545	2296985.35326474	1865495.34684952	1.7615e+06	1545061.40160868	2387857.89604005	1051712.38205568	1850384.75292596	4958851.46215332	1881149.36066356	1.81258e+06	2279169.54257454	0.330465990568573	0.436573298318796	0.686426500909936	0.134392460434246	4-Fluorobenzenesulfonamide	249.431	174.002	0.0808	--	-	--	--	--	--	--	-	-	-	-
M441T559_neg_NEG	2537347.88687355	2826214.03574668	3253882.61074323	2671721.4870088	2907071.31312302	2774482.32855074	2990633.19400614	2767462.63935949	4635684.37113535	3178044.99433321	3025820.44405149	2871787.55656987	2828453.27700767	3244905.53324259	0.198163139208002	0.196590291624687	0.480418696453656	0.133093109017531	[(2-Thienylsulfonyl)amino]acetic acid	559.089	440.948	0.0001	--	-	--	--	--	--	--	-	-	-	-
M222T217_neg_NEG	8472160.60855701	7456954.90949569	7000812.34266804	8466327.71156637	12975159.089764	10954591.456975	12119647.486817	7465122.96971455	11092045.3783266	9227819.42920642	11194732.4274093	9022101.57096072	9221001.01983768	10020244.8770724	0.119922484520624	0.511514670977451	0.731251831826067	0.132936778801976	2-Amino-3-[4-(carboxymethyl)phenyl]propanoic acid	216.94	222.077	0.1734	--	-	--	--	--	--	--	-	-	-	-
M202T328_neg_NEG	189241.795459382	238652.564006983	1.55279e+06	164193.717155431	172168.210008772	98621.2674624602	1746568.37498033	758675.297569855	176995.474883367	1421799.67336118	274352.872662839	303313.896778869	402611.732327171	780284.265039407	0.954610593574673	0.31301450844858	0.593720083172722	0.131954416965887	N-Acetyl-D-glucosamine	328.426	202.072	0.9464	HMDB0000215	7512-17-6	Organic oxygen compounds	Organooxygen compounds	Carbohydrates and carbohydrate conjugates	-	HMDB0244808	C00140	ko01100//Metabolic pathways;ko02010//ABC transporters;ko00520//Amino sugar and nucleotide sugar metabolism;ko01250//Biosynthesis of nucleotide sugars	Carbohydrate metabolism;Global and overview maps;Membrane transport	Environmental Information Processing;Metabolism
M304T320_neg_NEG	3885286.10060038	2647587.60108567	3523399.85785502	2693214.12714587	4440503.03943557	1979024.30825073	5257727.83604747	2996721.2952721	4322978.45999954	3944795.03423236	2.86243e+06	2994995.79932896	3194835.83906221	3729941.2526699	0.223411105153574	0.344560495954813	0.618822500279981	0.131787331710278	Cytidine 2',3'-cyclic monophosphoric acid	320.401	304.035	0.07	HMDB0011691	15718-51-1	--	--	--	--	--	C02354	ko01100//Metabolic pathways;ko00240//Pyrimidine metabolism	Global and overview maps;Nucleotide metabolism	Metabolism
M512T187_neg_NEG	1311510.90765754	721787.93695387	2507149.94671272	735204.009292451	873963.992202304	306916.548322888	1675198.58947625	875694.561445712	2637420.45106269	1926778.90840715	1550576.80543385	606562.811369697	1076088.8901903	1545372.02119922	0.522156926994534	0.305422410080346	0.585776659781569	0.131658995835279	Pentanoic acid, 5-(2,6-difluorophenoxy)-3-[[(2S)-3-methyl-1-oxo-2-[(2-quinolinylcarbonyl)amino]butyl]amino]-4-oxo-, (3S)-	186.542	512.16	0	--	-	--	--	--	--	--	-	-	-	-
M335T329_neg_NEG	4952774.8599996	4914391.60552366	4608643.7260033	2972706.85462228	3133091.4897642	2425226.40957821	2934485.18875067	3781949.42649441	3224356.38871727	3483544.50062639	2859978.7808622	3.90489e+06	3834472.49091521	3364867.14603166	-0.188479	0.359613958368682	0.628266128728045	0.131294696680335	Neochlorogenic acid	328.754	335.079	0.4133	HMDB0003164	202650-88-2	Organic oxygen compounds	Organooxygen compounds	Alcohols and polyols	-	HMDB0240477	-	-	-	-
M861T445_neg_NEG	641648.406133624	851352.147931239	392421.20357967	453963.329750281	725840.649334987	493096.533752931	499317.032066821	208810.97666737	295396.311937381	470013.185602885	450749.378502403	391620.889179108	593053.711747122	385984.628992661	-0.619619	0.0361927853705929	0.224696532152352	0.128867884324393	Pc(18:0,9-hode)	445.326	860.621	0	--	-	--	--	--	--	--	-	-	-	-
M148T212_neg_NEG	5754101.53422731	3539116.02448744	3053389.32324171	2918536.78722789	5647761.0411286	4.93652e+06	4583322.02768487	3153249.3628861	3275867.60142608	2959321.68330492	3783285.22385677	5096507.5769701	4308237.20570049	3808592.24602147	-0.17784	0.449153105329614	0.694704495076188	0.128645737327202	2-Methylhippuric acid	212.315	148.077	0.9771	HMDB0011723	42013-20-7	Benzenoids	Benzene and substituted derivatives	Benzoic acids and derivatives	42013-20-7	HMDB0011723	-	-	-	-
M268T538_neg_NEG	7074625.93322881	12559309.2741352	7215135.47149614	8789675.12350875	5271488.9768314	5926247.47253308	9628978.66729032	8735610.24918867	6353488.21579086	6696454.29727726	9340272.54849996	9874606.98624473	7806080.3752889	8438235.1607153	0.112342976263446	0.621393169321268	0.80748174492473	0.127850418220963	(+)-Ritodrine	538.421	268.128	0.0412	HMDB0015005	26652-09-5	--	--	--	--	--	-	-	-	-
M239T160_neg_NEG	26154838.0468923	25229984.3551095	28705079.8905427	5454575.74859568	3.25727e+07	31372708.7570287	28018261.5684346	39178646.4768691	5879193.9414665	32166995.9615693	7153976.34611669	45003525.9568378	24914984.6631348	26233433.3752157	0.0743929508323205	0.869370354526415	0.939821559035925	0.12759549779062	3-(Hepta-1,3-dienyl)hexanedioic acid	160.284	239.129	0.2784	--	-	--	--	--	--	--	-	-	-	-
M417T360_neg_NEG	858900.926179964	968166.322667096	1209540.99799662	1661752.25943886	976336.568568737	1372540.48694803	1155500.60597177	1497517.23068071	1836710.98290727	1345107.15777329	1699971.29769827	1171101.68911913	1174539.59363322	1450984.82735841	0.304937086225329	0.131372414893171	0.401108936686121	0.126767121070098	3-Hydroxy-4,4,4-trichlorobutyric acid	359.762	416.841	0	--	-	--	--	--	--	--	-	-	-	-
M359T266_neg_NEG	1187630.71031754	1049984.03925772	1588338.86583794	805397.788363297	651208.065633182	705421.775241498	534039.998911275	455533.507055377	661662.664706995	1007101.73137805	978656.732240515	693329.994550644	997996.87410853	721720.771473809	-0.467595	0.139408627987579	0.411721218716773	0.126762105716416	D-Fructose	266.081	359.114	0.2217	HMDB0062538	-	Organic oxygen compounds	Organooxygen compounds	Carbohydrates and carbohydrate conjugates	53188-23-1	HMDB0000660	-	-	-	-
M166T97_2_neg_NEG	14700724.2718909	21366132.9007791	13505888.7241155	35068212.7942906	35195952.5063341	27323759.2033132	23057667.3463024	27880698.3488916	31130802.2686771	31526608.5213935	19138060.8426008	24687920.928097	24526778.4001206	26236959.7093271	0.0972428048885301	0.705063085459373	0.855683892759768	0.126138649617957	Dihydroconiferyl alcohol	97.1954	166.062	0.8125	--	-	Benzenoids	Phenols	Methoxyphenols	-	HMDB0303757	-	-	-	-
M241T303_neg_NEG	8866418.81393816	9287770.50312711	6913621.08943091	9051766.85328417	9099734.97659701	6983919.91750607	9243642.36544078	6892957.88476715	5849001.81273912	8736519.57384215	9450093.72249702	14809564.2086307	8367205.35898057	9163629.92798615	0.131173352720857	0.567422881192991	0.769898574173102	0.125292884655814	[4-Chloro-5-methyl-3-(trifluoromethyl)-1H-pyrazol-1-yl]acetic acid	302.533	240.996	0.569	--	-	--	--	--	--	--	-	-	-	-
M202T209_neg_NEG	9247803.56696998	4557871.04437039	4573636.22962948	4064762.71971438	4627513.61870214	4859477.29647935	4896158.96767801	4415127.30298783	4394386.31927452	5776659.03192934	4685818.29962398	4269082.9726444	5321844.07931095	4739538.81568968	-0.16718	0.496026901977057	0.72345745485651	0.124582980806687	Isopentenyladenine	208.519	202.108	0.9468	--	-	Organoheterocyclic compounds	Imidazopyrimidines	Purines and purine derivatives	-	HMDB0245646	C04083	ko01110//Biosynthesis of secondary metabolites	Global and overview maps	Metabolism
M643T446_neg_NEG	3050666.45231432	3283975.77824981	2592285.04337847	2772496.83337968	3038731.69425941	2740945.59155694	2586954.58563844	1910247.67299454	2970466.50358129	2867074.21733667	2877318.80806962	2752027.36261689	2913183.5655231	2660681.52503958	-0.130801	0.214168491787539	0.498543408578757	0.123526085695524	2,5-Dibromobenzene-1,4-dicarboxylic acid	445.839	642.703	0.0007	--	-	--	--	--	--	--	-	-	-	-
M281T66_neg_NEG	12668836.8721369	14018412.5976901	4.90791e+07	74122442.964174	85707359.9026821	33083686.058813	8189383.51867939	11952092.2432352	117265334.043035	92946255.5965089	23942040.7561141	18855812.6988479	44779975.139356	45525153.1427367	0.0238101430684367	0.974705449881696	0.988099820374385	0.120551675061186	Taurolithocholic acid sulfate	65.5402	280.622	0.8761	HMDB0002580	15324-65-9	Lipids and lipid-like molecules	Steroids and steroid derivatives	Bile acids, alcohols and derivatives	15324-65-9	HMDB0002580	C03642	ko04976//Bile secretion	Digestive system	Organismal Systems
M531T344_neg_NEG	7003081.43358279	6920568.46705662	7237071.25174444	3550062.14174724	5186795.69003627	5569157.56790175	5336898.69731661	6829258.31431259	3678929.65241095	8858744.03418895	6896626.18495478	6814402.33056727	5911122.75867818	6402476.53562519	0.115197878581628	0.604787198243607	0.796696805086067	0.119953952215356	2-Fluoro-6-iodobenzoic acid	344.395	530.849	0	--	-	--	--	--	--	--	-	-	-	-
M241T445_neg_NEG	6238519.85213158	2933186.80451017	4599253.69756148	8226181.18088968	6293598.55787022	3204695.87550341	8635832.30069027	4282271.75482501	4359641.61197994	5816395.95889961	5106260.45370588	7504406.96689012	5249239.32807776	5950801.5078318	0.180975621031305	0.539410475795391	0.749834664304265	0.119158668444074	2-Bromo-4,6-dichlorophenol	445.326	240.871	0.9449	--	-	--	--	--	--	--	-	-	-	-
M635T175_neg_NEG	13021497.0681232	16073358.2070354	11536375.9187683	12587837.197857	12799615.2898828	11725755.029958	12676095.868614	12780308.7056547	11883801.5728786	12288069.7440532	11867225.5218409	13213822.7610959	12957406.4519375	12451554.0290229	-0.0574512	0.488481904876175	0.718733821407864	0.118988813668296	2-[4-(4-Chlorobenzoyl)phenoxy]-2-methylpropanoic acid	175.223	635.121	0	--	-	--	--	--	--	--	-	-	-	-
M426T245_neg_NEG	619884.281934283	405894.372697311	234171.325566652	288336.043327511	297082.045863086	994877.759034674	916719.314194073	1199086.03081622	863150.871091422	561218.470223848	286507.821986926	474604.749681997	473374.304737253	716881.209665748	0.598752680718484	0.208161135435048	0.491258029434554	0.118810174276156	Dicloxacillin	244.749	426.019	0.0048	HMDB0014628	3116-76-5	Organic acids and derivatives	Carboxylic acids and derivatives	Amino acids, peptides, and analogues	3116-76-5	HMDB0014628	-	-	-	-
M342T18_neg_NEG	638455.603402847	98613.384803231	1110463.78649169	183323.613973706	53754.3132176866	1190796.8430057	281126.974852076	1184543.97685838	1986525.38200788	765632.651423129	1006374.6256922	121759.975037842	545901.257482477	890993.930978584	0.706775584503717	0.342390866236207	0.616845057254924	0.117596688243089	6-Bromo-2-[2-(propan-2-yloxy)phenyl]quinoline-4-carboxylic acid	18.4026	342.026	0	--	-	--	--	--	--	--	-	-	-	-
M220T295_neg_NEG	3154777.37666509	3899884.14913517	2115767.17892393	3448947.97249975	9502575.2152297	10450458.2035735	2671987.42399105	2595058.56984937	3491083.04238511	3971777.13365925	3479601.0479621	12112218.5177466	5428735.01600452	4720287.62259891	-0.201741	0.741772748907015	0.876283152913887	0.116735076994764	3-[(Methylsulfonyl)amino]-2-thiophenecarboxylic acid	295.387	219.977	0.1078	--	-	--	--	--	--	--	-	-	-	-
M389T232_neg_NEG	779728.080296376	1244154.14118533	2720860.94729543	1446318.07043885	1494357.85081539	676709.425307514	343514.598050738	777166.060966961	2590584.12252718	1194674.62006192	930232.781688438	462327.164396189	1393688.08588982	1049749.8912819	-0.408862	0.460184821557914	0.701768403273056	0.116005851112536	Notatic acid	232.076	389.089	0.0045	--	-	--	--	--	--	--	-	-	-	-
M116T189_neg_NEG	5152472.95390357	4478922.39746548	5368212.13851093	4928891.41883985	4058211.6056508	4703070.49016673	3974170.08465152	4703978.97030925	4628290.84577719	5366621.80128277	3395996.3873557	4641697.35178965	4781630.16742289	4451792.57352768	-0.103116	0.352667833541719	0.62356352479136	0.114408300798572	Indole	189.141	116.051	0.9321	HMDB0000738	120-72-9	Organoheterocyclic compounds	Heteroaromatic compounds	-	109-97-7	HMDB0035924	C00463	ko01100//Metabolic pathways;ko01110//Biosynthesis of secondary metabolites;ko04974//Protein digestion and absorption;ko00380//Tryptophan metabolism;ko00400//Phenylalanine, tyrosine and tryptophan biosynthesis	Amino acid metabolism;Digestive system;Global and overview maps	Metabolism;Organismal Systems
M649T447_neg_NEG	2825018.03679214	3116303.17736306	2661165.14222663	2709431.84114966	3242184.6743341	2698352.45950721	2801500.97733673	2974217.64090001	2961987.61310597	3296912.44884126	3363657.20188933	3224399.55477026	2875409.22189547	3103779.23947393	0.110258655680716	0.121830003399147	0.386763112958161	0.113992745680371	4,6'-Dihydroxy-2,2',4',6-tetrachlorobiphenyl	446.626	648.814	0.0025	--	-	--	--	--	--	--	-	-	-	-
M444T91_neg_NEG	930772.14842562	1120008.85796861	3700971.19028742	3379740.77370094	3587485.42488224	3598577.77447447	276310.415220342	2561354.29478162	1618851.51003898	3689717.82122932	2422871.14282104	2944240.81569117	2719592.69495655	2252224.33329708	-0.27204	0.532258469560985	0.744682541530678	0.113978851532407	(1S,4R)-4-[[(2S,3aS,4S)-4-Hydroxy-2-methyl-1-oxo-3,3a-dihydro-2H-imidazo[1,2-a]indol-4-yl]methyl]-1-methyl-2,4-dihydro-1H-pyrazino[2,1-b]quinazoline-3,6-dione	91.0922	444.175	0.1605	--	-	--	--	--	--	--	C22147	ko01100//Metabolic pathways;ko01110//Biosynthesis of secondary metabolites	Global and overview maps	Metabolism
M383T4_neg_NEG	5725289.11462236	3939200.46869253	4472410.1415157	6235985.8976415	6010978.19440978	5506393.93909188	3103092.24391447	5438567.67654875	6019476.02527619	6427616.01634799	8310132.96993238	5770745.52315814	5315042.95932896	5844938.40919632	0.137106469975665	0.512600990066732	0.732062750995024	0.112185441514268	2,4,5-Trifluoro-3-hydroxybenzoic acid	4.32892	382.995	0.0004	--	-	--	--	--	--	--	-	-	-	-
M405T448_neg_NEG	8487277.50830873	7935233.00602215	7425605.97015074	7775432.97151967	8160640.10146089	8058413.40854326	8239357.3198817	8384679.07819282	8029639.22955231	8150322.18272163	7998642.84420679	8429654.66024295	7973767.16100091	8205382.55246637	0.0413091184814435	0.1883351143306	0.471251406136158	0.111494323537216	Arthothelin	448.023	404.944	0.0013	--	-	--	--	--	--	--	-	-	-	-
M563T441_neg_NEG	974134.014413856	652893.760772133	611263.353713204	788024.852041736	477333.589055106	932762.341361689	347686.159641414	482090.941507043	643454.328058245	577511.833013429	636166.765291737	666640.28609838	739401.985226287	558925.052268375	-0.403704	0.082779681296739	0.32164564305296	0.1104726200566	Okaramine D	440.643	563.229	0.016	--	-	--	--	--	--	--	-	-	-	-
M267T214_neg_NEG	1726923.18375536	2875975.95890944	4582018.14063605	3585760.90299513	3949143.89272385	3.8492e+06	2478202.90027375	3593902.27434341	2245647.64073549	4516996.84425559	6047359.67020885	4298599.72369792	3428170.1440158	3863451.50891917	0.172451576628314	0.551907837669863	0.758956195997432	0.109765363003026	4-{(1E)-3-[4-(Carboxymethoxy)phenyl]-3-oxo-1-propenyl}benzoic acid	213.845	267.062	0.5159	--	-	--	--	--	--	--	-	-	-	-
M699T76_neg_NEG	1839258.22348827	252102.853430117	78345.6449517832	1243538.78853549	85019.5243843169	101424.047341854	186402.990908461	339578.435781761	453091.558819188	1856728.09331723	1313467.88064861	1692426.33951872	599948.180355305	973615.883165662	0.69851480833921	0.405818167118933	0.66529124665179	0.106443072984719	N-[3-hydroxy-1-{[3.4.5-trihydroxy-6-(hydroxymethyl)oxan-2-yl]oxy}octadec-4-en-2-yl]hexadecanamide	76.2875	698.558	0.5884	HMDB0004971	-	--	--	--	--	--	C01190	ko01100//Metabolic pathways;ko00600//Sphingolipid metabolism	Global and overview maps;Lipid metabolism	Metabolism
M524T51_neg_NEG	438016.049373578	3366147.20389497	2667618.11718145	9601869.84354214	12676738.6806037	16617822.0160069	7180877.3374478	8396444.63712911	3437629.07353221	7114072.91895574	5717659.71311598	7989401.1267558	7561368.65176712	6639347.46782277	-0.187606	0.741199030942871	0.876156196415051	0.104499476166223	Phosphatidylcholine lyso 16	50.7366	524.342	0	--	-	--	--	--	--	--	-	-	-	-
[truncated: 167 more rows]

## Sheet: M3-vs-P.all.name.annot
index	M3-1	M3-2	M3-3	M3-4	M3-5	M3-6	P-1	P-2	P-3	P-4	P-5	P-6	control_mean	case_mean	log2_FC(case_mean/control_mean)	Pvalue	FDR	VIP	MS2_name	RT	m/z	score	HMDB	CAS	SuperClass	Class	SubClass	CAS	HMDB	C_ID	Pathway	KEGG_B_class	KEGG_A_class
[truncated: 972 more rows]

[truncated: 1 more sheets: P-vs-L.all.name.annot]
