# Supplementary material for: Preliminary Metabolomic Analysis: Serum Metabolomic Dynamics During Estrus Synchronization in Kazakh Mares
Source: Animals (Basel). 2026 Jul 17;16(14):2222. doi: 10.3390/ani16142222 (PMC13403378; doi:10.3390/ani16142222)
Supplement: Supplementary file 1 [file animals-16-02222-s001.zip › Supplementary Table S4.xlsx]

## Sheet: Sheet1
	N-Hexanoylsphingosine	N-Tetracosenoyl-4-sphingenine	Palmitoyl sphingomyelin	L-leucyl-L-proline	Uric acid	Glycerophosphocholine
17α-Hydroxyprogesterone	1	1	1	1	1	1
17α-hydroxypregnenolone	-0.5	-0.5	0.3	-0.5	-0.5	-0.5
Progesterone	-0.1	0.5	0.3	-0.5	-0.5	0.5
Pregnenolone	-0.3	-0.5	-0.5	-0.5	-0.4	-0.4
